# Supplementary material for: TERT Mutation Is Accompanied by Neutrophil Infiltration and Contributes to Poor Survival in Isocitrate Dehydrogenase Wild-Type Glioma
Source: Front Cell Dev Biol. 2021 Apr 30;9:654407. doi: 10.3389/fcell.2021.654407 (PMC8119999; doi:10.3389/fcell.2021.654407)
Supplement: Supplementary file 3 [file Table_2.XLSX]

## Sheet: Sheet1
Immunohistochemistry reagents (EDAT)
Reagents	Supplier	Cat# No.	Dilution ratio
Absolute ethanol	Sinopharm Chemical Reagent Co., Ltd.	-
xylene	Sinopharm Chemical Reagent Co., Ltd.	-
EDTA (pH 9.0) antigen repair solution	Servicebio	G1203
PBS buffer	Servicebio	G0002
3% hydrogen peroxide	Servicebio	G0115
BSA	Servicebio	G5001
Hematoxylin dyeing solution	Servicebio	G1004
Hematoxylin differentiation solution	Servicebio	G1039
Hematoxylin blue liquid	Servicebio	G1040
Neutral gum	Servicebio	G1403
Primary antibody: TERT	abcam	ab230527	1:300
Secondary antibody: HRP-labeled goat anti-rabbit universal secondary antibody	Servicebio	G1211
Tissue kit DAB chromogenic reagent	Servicebio	G1211
Immunohistochemistry reagents (Citric acid)
Reagents	Supplier	Cat# No.	Dilution ratio
Absolute ethanol	Sinopharm Chemical Reagent Co., Ltd.	-
xylene	Sinopharm Chemical Reagent Co., Ltd.	-
Citric acid (PH6.0) antigen repair solution	Servicebio	G1202
PBS buffer	Servicebio	G0002
3% hydrogen peroxide	Servicebio	G0115
BSA	Servicebio	G5001
Hematoxylin dyeing solution	Servicebio	G1004
Hematoxylin differentiation solution	Servicebio	G1039
Hematoxylin blue liquid	Servicebio	G1040
Neutral gum	Servicebio	G1403
Primary antibody: CD3	PROTEINTECH	17167-1-AP	1:300
Primary antibody: CD68	PROTEINTECH	25747-1-AP	1:300
Primary antibody: CD8	abcam	Ab93278	1:300
Primary antibody: CXCR5	abcam	Ab133706	1:500
Primary antibody: CD45RO	abcam	Ab23	1:500
Primary antibody: granulocyte	abcam	ab75701	1:300
Secondary antibody: HRP-labeled goat anti-rabbit universal secondary antibody	Servicebio	G1211
Tissue kit DAB chromogenic reagent	Servicebio	G1211
Immunofluorescence reagents
Reagents	Supplier	Cat# No.	Dilution ratio
Absolute ethanol	Sinopharm Chemical Reagent Co., Ltd.	-
xylene	Sinopharm Chemical Reagent Co., Ltd.	-
EDTA (pH 8.0) antigen repair solution	Servicebio	G1206
EDTA (pH 9.0) antigen repair solution	Servicebio	G1203
Citric acid (PH6.0) antigen repair solution	Servicebio	G1202
PBS buffer	Servicebio	G0002
Autofluorescence quencher	Servicebio	G1221
BSA	Servicebio	G5001
Primary antibody CD11b/CD45	Servicebio	GB11058/GB13066	1:200/1:1000
Fluorescent secondary antibody CY3 goat anti-rabbit/488 goat anti-rabbit	Servicebio	GB21303/GB25303	1:300/1:400
DAPI	Servicebio	G1012
Anti-fluorescence quenching tablets	Servicebio	G1401

## Sheet: Sheet2
Antibody
Reagents	Supplier	Cat# No.	Dilution ratio
TERT	abcam	ab230527	1:300
granulocyte	abcam	ab75701	1:300
CD3	PROTEINTECH	17167-1-AP	1:300
CD68	PROTEINTECH	25747-1-AP	1:300
CD8	abcam	Ab93278	1:300
CXCR5	abcam	Ab133706	1:500
CD45RO	abcam	Ab23	1:500
CD11b	Servicebio	GB11058	1:200
CD45	Servicebio	GB13066	1:1000
