# Supplementary material for: TERT Mutation Is Accompanied by Neutrophil Infiltration and Contributes to Poor Survival in Isocitrate Dehydrogenase Wild-Type Glioma
Source: Front Cell Dev Biol. 2021 Apr 30;9:654407. doi: 10.3389/fcell.2021.654407 (PMC8119999; doi:10.3389/fcell.2021.654407)
Supplement: Supplementary file 4 [file Table_3.XLSX]

## Sheet: Sheet1
signature of immune cells									signature of immune cells
Microglial	Macrophages	Neutrophils	CD8_T_cell	Tcm	Th1	Tfh	Eosinophils	NK_cell	T helper cell	Th2 cell	Th17 cell	Treg	Tem	Tgd	NK CD56dim cell	NK CD56bright cell	Dendritic cell
P2ry12	MARCO	CSF3R	CD8B	CDC14A	IFNG	CHI3L2	IL5RA	LOC643313	ICOS	PMCH	IL17A	Fox3p	TRA@	CD160	KIR3DL2	DUSP4	CD209
Tmem119	CXCL5	CYP4F3	CD8A	ATM	LTA	CXCL13	KCNH2	GAGE2	LRBA	AHI1	IL17RA		PRKY	FEZ1	SPON2	RRAD	CCL17
Olfml3	SCG5	VNN3	CD8B	USP9Y	APBB2	MYO7A	TKTL1	ZNF747	ITM2A	PTGIS	RORC		VIL2	TRGV9	KIR2DL3	XCL1	HSD11B1
P2ry13	SULT1C2	FPRL1	PF4	PCNX	DOK5	CHGB	EMR1	XCL1	FAM111A	AHI1			GDPD5	TRD@	GZMB	PLA2G6	CCL13
Cx3cr1	MSR1	KCNJ15	PRR5	FOXP1	IL12RB2	MYO7A	CCR3	XCL2	PHF10	CXCR6			CCR2	C1orf61	KIR3DS1	PLA2G6	CCL22
Gpr34	CTSK	MME	SF1	KLF12	APBB2	ICA1	ACACB	AF107846	NUP107	EVI5			MEFV		KIR3DL1	NIBP	PPFIBP2
Hexb	PTGDS	IL8RA	LIME1	ST3GAL1	APOD	HEY1	THBS1	SLC30A5	SEC24C	AHI1			C7orf54		FLJ20699	FOXJ1
Rhob	COLEC12	IL8RB	DNAJB1	INPP4B	ZBTB32	CDK5R1	GALC	NM_014114	NAP1L4	IL26			FLI1		TMEPAI	03/06/09
Jun	GPC4	MME	ARHGAP8	CASP8	CD38	ST8SIA1	RNU2	MCM3AP	BATF	MB			TBC1D5		KIR3DL2	DUSP4
Rab3il1	PCOLCE2	FCGR3B	GZMM	MLL	CSF2	PDCD1	CLC	TBXA2R	ASF1A	NEIL3			DDX17		IL21R	PLA2G6
Serpine2	CHIT1	DYSF	SLC16A7	PCM1	CTLA4	BLR1	HIST1H1C	CDC5L	FRYL	GSTA4			AKT3		KIR3DL2	MADD
Ccl2	KAL1	KCNJ15	SFRS7	RP11-74E24.2	CD70	KIAA1324	CYSLTR2	LOC730096	FUSIP1	PHEX			EWSR1		KIR3DL3	BG255923
Fcrls	CLEC5A	FCAR	APBA2	PHC3	DPP4	PVALB	HRH4	FUT5	TRA@	SMAD2			TBCD		KIR2DS5	MPPED1
Scoc	ME1	FCAR	C4orf15	NFATC3	EGFL6	ICA1	RNASE2	FGF18	TRA@	CENPF			CCR2		KIR2DS2	MUC3B
Siglech	DNASE2B	CEACAM3	LEPROTL1	LOC202134	BST2	TSHR	CAT	MRC2	RPA1	ANK1			NFATC4		GTF3C1
Slc2a5	CCL7	FPRL1	ZFP36L2	TIMM8A	DUSP5	C18orf1	LRP5L	RP5-886K2.1	UBE2L3	ADCY1			LTK		KIR2DS1
Lrrc3	FN1	HIST1H2BC	GADD45A	ATF7IP	LRP8	HEY1	SYNJ1	SPN	ANP32B	AI582773					EDG8
Plxdc2	CD163	HPSE	ZFP36L2	REPS1	IL22	TOX	THBS4	PSMD4	DDX50	LAIR2
Usp2	GM2A	FLJ11151	MYST3	PSPC1	DGKI	BLR1	GPR44	PRX	C13orf34	SNRPD1
Ctsf	SCARB2	CREB5	ZEB1	RPP38	CCL4	SLC7A10	KBTBD11	FZR1	PPP2R5C	CXCR6
Cttnbp2nl	BCAT1	S100A12	ZNF609	HNRPH1	DPP4	SMAD1	HES1	ZNF205	SLC25A12	MICAL2
Tgfbr1	RAI14	FCGR3B	C12orf47	STX16	GGT1	POMT1	ABHD2	AL080130	ATF2	DHFR
Atp8a2	COL8A2	TNFRSF10C	THUMPD1	CYLD	LRRN3	PASK	TIPARP	ZNF528	CD28	SMAD2
Lgmn	APOE	SLC22A4	VAMP2	SNRPN	SYNGR3	MKL2	SMPD3	MAPRE3	GOLGA8A	WDHD1
Slco2b1	CHI3L1	KIAA0329	ZNF91	TRAF3IP3	ATP9A	PTPN13	MYO15B	BCL2		BIRC5
Mafb	ATG7	SLC25A37	ZNF22	NEFL	BTG3	PASK	TGIF1	NM_017616		DHFR
Egr1	CD84	BST1	TMC6	POLR2J2	CMAH	KCNK5	RRP12	ARL6IP2		SLC39A14
Bhlhe41	FDX1	FCAR	DNAJB1	AQP3	HBEGF	C18orf1	IGSF2	PDLIM4		HELLS
Fcgr1a	MS4A4A	CEACAM3	FLT3LG	CG030	SGCB	ZNF764	RCOR3	NM_014274		LIMA1
Hpgds	SGMS1	CRISPLD2	CDKN2AIP	PDXDC2		MAF	EPN2	LDB3		CDC25C
Ctsd	EMP1	TNFRSF10C	TSC22D3	CLUAP1		MYO6	C9orf156	ADARB1		CDC7
Hspa1a	CYBB	G0S2	TBCC	DOCK9		SIRPG	SIAH1	SMEK1		GATA3
Lag3	CD68	SIGLEC5	RBM3	CYorf15B		THADA		TCTN2
Csf1r		CD93	ABT1	CREBZF		THADA		TINAGL1
Adamts1		MGAM	C19orf6	CEP68		MAGEH1		IGFBP5
F11r		ALPL	CAMLG	TXK		B3GAT1		ALDH1B1
Golm1		FPR1	PPP1R2	SLC7A6		MAF		NCR1
Nuak1		CD93	AES	FYB		SH3TC1
Crybb1		PDE4B	KLF9	MAP3K1		HIST1H4K
Ltc4s		LILRB2	PRF1			STK39
