# Supplementary material for: TERT Mutation Is Accompanied by Neutrophil Infiltration and Contributes to Poor Survival in Isocitrate Dehydrogenase Wild-Type Glioma
Source: Front Cell Dev Biol. 2021 Apr 30;9:654407. doi: 10.3389/fcell.2021.654407 (PMC8119999; doi:10.3389/fcell.2021.654407)
Supplement: Supplementary file 6 [file Table_5.XLSX]

## Sheet: IDHwt
the whole genes upregulated in TERTmut cases	the whole genes upregulated in TERTwt cases	immune genes upregulated in TERTmut cases	immune genes upregulated in TERTwt cases
TUBA1C	KIAA1279	ISG20	ABCB1
RINT1	CCNY	AAAS	ACVR1B
SNRPD2	LOC285696	ACE	ACVR2A
FTSJ2	WAC	ACVRL1	ACVR2B
PSMC2	ZRANB1	ADAM17	ADCY1
RPA3	FAM175B	ADAM8	ADCY5
GPN1	MMS19	AGRP	ADCY9
RUVBL1	ZMYND11	AMH	ADRBK1
SAA1	LOC84856	AMHR2	ADRBK2
MEOX2	CNNM2	ANG	AKT3
HOXA1	ZC3H12B	ANGPT2	ANGPTL7
SAA2	CBARA1	ANGPTL2	ARG2
LSM5	HSPA12A	ANGPTL6	ARIH1
UMPS	SGCD	ANPEP	ARRB1
BOD1	HIF1AN	B2M	BDNF
ERI1	FAM45A	BMP4	BMP6
IFRD2	PRKG2	BST1	BMPR2
MRPS12	SORCS1	C5AR1	BTRC
FBXO17	STAM	CASP1	CAMK2A
RAD18	UPF2	CCL13	CCL28
FHL3	SHOC2	CCL15	CCL3L3
GUSB	FAM190B	CCL2	CCR9
AIMP2	CELF2	CCL20	CD160
KDELR2	FAM188A	CCL23	CD200
TBL2	MGEA5	CCL24	EIF4A2
ZNF530	BASP1	CCL25	EIF4E3
SHFM1	C12orf51	CCL26	EIF4G3
KTELC1	ACADSB	CCL27	FGD6
BUD31	ACTR1A	CCL5	FGF7
DDX39	BSCL2	CCL7	FGF9
CALD1	PARG	CCL8	FLT3
ZNF558	RFPL1S	CCR1	FOXO3
TPRKB	FLJ23867	CCR10	GNAI1
THADA	MORN4	CCR2	GNAZ
ZNF101	GBF1	CCR3	GNB5
CLEC18A	HERC1	CCR4	GNG13
RAB8A	PPP2R2D	CCR5	GNG3
HIST1H2BH	FAM160B1	CCR7	GRB2
ZKSCAN5	SLITRK4	CCR8	GRK5
SSBP1	SLC25A21	CCRL2	IFNA13
MRPS24	KCNMA1	CD101	IFNA8
CHEK1	ATAD1	CD109	IFNW1
OTP	TLN2	CD14	IGF1
SNRNP40	ZNF33B	CD151	IGF1R
CRISPLD1	CLSTN1	CD163	IL12RB2
PSMB9	AJAP1	CD164	IL1RAPL1
ZDHHC4	ARHGEF9	CD180	IL1RAPL2
NOL10	IDI1	CD1A	IL1RL2
TMEM147	TSPYL5	CD1C	IRS1
FADD	LOC150786	CD1D	KIT
TRIM4	DIP2C	CD2	KPNA5
RNASEH2A	KIAA1109	CD207	KRAS
POPDC2	LOC441666	CD209	L1CAM
LRRC59	CPEB3	CD28	LEPR
DONSON	LRFN5	CD33	MAP2K1
CLEC18B	KIAA0232	CD34	MAP2K4
CPSF4	HERC2	CD36	MAPK1
MACC1	OAT	CD37	MAPK3
GLT8D1	CYS1	CD4	MST1R
COPS6	VTI1A	CD40LG	PELI2
RPN1	RUFY2	CD44	PELI3
CHCHD3	HECTD2	CD48	PIK3CB
C19orf48	CBX6	CD52	PLCB1
ALG6	CISD1	CD53	PLCB4
CPSF3	CBLN1	CD58	PRKACB
ALG3	KIAA1217	CD63	PRKCB
POP4	HERC4	CD68	PRKCD
PNO1	LOC442454	CD7	PRKCZ
BZW1	CNTN3	CD70	PRLR
PLSCR1	TACC2	CD72	PRNP
NKX2-5	ATP2A2	CD74	PTK2B
C20orf24	LARP4B	CD79A	PTPRJ
AP4M1	SAMD8	CD80	RANBP2
GEMIN6	CSTF2T	CD84	SEMA4D
DNTTIP1	DOC2B	CD86	SEMA7A
AGXT2L2	ARL3	CD9	SHC3
TSEN34	SREBF2	CD93	SIRPA
C17orf95	ZNF37B	CD96	TAB1
RFC2	MIPOL1	CD97	TAB3
C1orf156	TRUB1	CD99	TAC1
C7orf11	TMEM132D	CDK1	TEK
CCDC138	MYCBP2	CISH	TGFBR3
POT1	USP27X	CLCF1	TIAM1
TREML4	ACBD5	CMKLR1	TIAM2
ELN	GNPTAB	CSF1	TNFSF9
ZNF700	FLRT2	CSF2	TOLLIP
DUS4L	LCOR	CSF2RA	TPO
DENND2D	FTHL3	CSF2RB	TSPAN7
CHMP2A	CCDC85A	CSF3R	TYRO3
GGH	SUSD5	CSK	YWHAB
SLC35D2	FAM21B	CUL1	YWHAZ
ZNF394	PTBP2	CXCL10
ZNF701	ABI1	CXCL11
ZNF259	TEF	CXCL13
NSMAF	TTBK2	CXCL16
ZNF83	PATE2	CXCL3
INTS10	RGPD4	CXCL9
MRPL47	HMGCLL1	CXCR2
SHOX2	ATG2B	CXCR3
HOXA5	UBQLN2	CXCR4
BRI3	LDB1	CXCR5
C2orf28	RAPGEF2	CXCR6
MLH1	LRRC20	CXCR7
IFI30	PANK1	DDR1
DCUN1D5	AFF2	DDX58
PCNA	TNKS2	DOCK2
TFG	NACAP1	DPP4
ZNF207	ARPM1	EGF
C7orf44	HRNR	EGFR
ZNF26	NTN4	EIF4A1
NXT1	HERC3	EIF4A3
RFC4	HSFX2	EIF4G2
GSTK1	ZNF33A	ENG
TIMM8B	RAB18	EPOR
CNGA3	DSTYK	F3
MYCBP	PNMA1	FAS
KDELR1	TM9SF3	FCGR1A
PLSCR3	C10orf4	FCGR1B
TMEM45A	SGMS1	FCGR2A
LOC647946	POLR3A	FCGR3A
ICT1	PTPRM	FGR
U2AF1	RIMBP2	FLT3LG
PDCD5	KIAA0430	FLT4
PLEK2	IGF1R	GBP1
C8orf33	MTPAP	GBP2
AK2	SSBP3	GBP4
PSMC4	FLRT1	GBP5
MIR155HG	LOC284100	GBP6
ID3	JAKMIP3	GDF5
PPIH	TYRO3	GGT1
HOXA2	ZNF236	GNAI2
GINS1	MACROD2	GNAI3
PPIL5	KIAA0427	GNB2
C15orf48	RALGAPA1	GNB4
FKBP9	ZFYVE28	GNG10
NUP54	C10orf76	GNG11
TMEM138	PTEN	GNG12
FAM125A	OPCML	GNG5
FSTL1	ZFYVE9	GNGT2
SF3A3	DNAJB12	GYPC
OSTC	VDAC2	GZMA
ING3	DENND5B	GZMB
HAUS8	PAR5	HCK
PSMA2	SEMA4G	HERC5
POLD2	NPY1R	HLA-A
EIF2B1	TRIM8	HLA-B
DPAGT1	PABPC1L2B	HLA-C
HAUS1	ANKRD16	HLA-DMA
EIF3I	DOPEY1	HLA-DMB
VASP	LRRC27	HLA-DOA
NNMT	DCAF12L2	HLA-DOB
THG1L	SLIT3	HLA-DPA1
WEE2	PCDHGB4	HLA-DPB1
MSR1	WDR37	HLA-DQA1
RP9	LOC650623	HLA-DQB1
DMRTA2	FAM149B1	HLA-DQB2
POLR2J	INPP5F	HLA-DRA
DNPEP	HDAC5	HLA-DRB1
HNRNPH1	HS3ST4	HLA-DRB5
BNIP1	C9orf4	HLA-E
TOR1B	ADD1	HLA-F
PSMB8	SLC2A11	HLA-H
HNRNPAB	SCAPER	HLA-J
RPF1	C9orf125	HMMR
PTX3	DYNC1I1	ICAM1
SELV	PAR-SN	ICAM3
NUDT1	HLF	IFI35
ZNF600	WBP11P1	IFI6
ZNF655	RAB6C	IFITM2
DTYMK	B4GALT6	IFNAR2
SIGLEC7	WDFY3	IFNB1
BTG3	PRDM2	IFNGR1
ZNF90	UBR4	IFNGR2
EIF3B	RNF150	IGFBP2
EIF4EBP1	AP2B1	IGFBP3
CDC25B	LOC728643	IGFBP4
CCDC109B	TMEM63C	IKBKB
ZNF837	DYNC1H1	IL10
KCNMB1	PCDHGA5	IL10RA
CEBPG	C9orf129	IL10RB
EED	MYST4	IL11RA
PRPF4	PAK3	IL12A
DNAJC2	CDC42BPB	IL12RB1
CXCR7	ZMIZ1	IL13RA2
OXSM	SMARCA2	IL15
C21orf45	PABPC5	IL15RA
TBRG4	ADO	IL16
MCM2	ATE1	IL17B
WDR77	HTR2A	IL17C
NAMPT	MAPK8IP3	IL17RC
FCER1G	GNG3	IL18
TMEM168	GCSH	IL1R2
TIPIN	FSTL5	IL1RAP
EIF2AK1	NHEDC2	IL2
PGAP2	ZNF248	IL20RB
SAAL1	FBXO2	IL21R
PITX1	KIAA2026	IL22RA1
EIF3M	USP46	IL22RA2
PPM1G	EZH1	IL23A
WBSCR16	ZBTB4	IL24
GPR108	MCF2	IL2RA
DCPS	PHLPP2	IL2RB
ZNF92	TTC33	IL2RG
MRPL11	VPS13D	IL4
USP39	NALCN	IL4I1
GLA	TMEM184B	IL4R
CHCHD8	GRAMD1B	IL7
STX10	TOM1L2	INHBB
ZNF45	ACCN1	IP6K2
FBXL12	ECD	IRAK1
MTERFD1	GABRB3	IRAK4
CLP1	KIF3B	IRF1
APOL4	GABRA3	IRF2
ZNF18	SDCCAG1	IRF3
ITIH1	CNNM1	IRF5
IGF2BP1	KCNB1	IRF7
TMEM179B	FAM190A	ISG15
ZNF473	LOC647979	ISG20
GLB1	WBP2	ITGA1
C21orf59	C10orf46	ITGA2
ZNF765	IKZF5	ITGA4
ISY1	DCAF11	ITGA5
YKT6	GNAL	ITGA6
ZNF230	C5orf53	ITGAE
ZNF528	BTRC	ITGAL
SNRPG	ANO5	ITGAX
EDEM2	MAPK8	ITGB1
TWISTNB	LOC643387	ITGB3
HOXA3	FAM45B	ITK
TMEM60	SNAP91	KDR
C19orf10	ASB13	KLRB1
CLCF1	CCDC109A	KPNA2
NR2C2AP	PITRM1	KPNA4
C7orf30	FBXL15	LAMP3
BPIL1	NEGR1	LCK
C1orf53	SETD3	LIF
ETAA1	NISCH	LOC728819
THOC1	SOCS7	LTA
TMED1	FBXO18	LTB
MRPL39	TCEAL6	LY9
PMS2CL	RABGAP1L	LYN
C21orf7	TRAK1	MAP3K6
TPRA1	PEBP1	MCAM
EMR2	KIAA1161	MFI2
NOL11	ZADH2	MSR1
GALK1	KCNIP2	MT2A
PPP4C	PLEKHM3	MUC1
PSMA7	FAM13C	MX1
ETHE1	ATP9A	MX2
PTPN2	CUL2	MYD88
HIST1H4J	PER3	NCF1
MAP1LC3C	TMED8	NEDD4
ZNF200	JMJD5	NFKB1
C8orf76	RAB5B	NFKBIB
C9orf44	SLC2A12	NOD1
MIS12	NOLC1	NOD2
STAP2	RHOBTB2	NRAS
MYBPH	SLK	NUP107
PARP12	KCNA4	NUP155
WDR53	NOS1	NUP188
TYMP	FAM21C	NUP205
NGLY1	NAP1L2	NUP210
FLJ40852	MYO9A	NUP35
ZNF814	PCDHGB5	NUP37
PSMB3	TCF20	NUP43
RPAP2	NBL1	NUP54
ITGB3BP	FXR2	NUP62
IL32	GDF10	NUP85
PFN4	TMEM132C	NUP88
CBX3	EPB41L3	NUP93
PRKRIP1	ATP8A1	NUPL2
S100A11	EIF3A	OAS1
APBA3	KIF5B	OAS2
CROT	MAGEE1	OAS3
NUB1	PDPK1	OASL
PRKD2	NDUFB8	OSMR
ZNF140	ZSCAN1	PDGFA
C4orf6	SNX25	PDGFC
FAIM3	FGF13	PECAM1
PNPT1	ZC3H7B	PIGF
BARHL1	LRSAM1	PIK3R5
ZNF498	DNM3	PML
UBD	RAP2A	POM121
C19orf50	ERCC6	PPBP
CABP4	CABYR	PROCR
DLEU2	FAAH	PROM1
PDE6G	STXBP6	PSMB8
C7orf28A	TPRXL	PTPN1
ZNF93	EXOC8	PTPN2
CNOT10	PAPD5	PTPN6
ELOF1	SPOCK1	PTPRC
HMBS	SUGT1L1	PVRL2
SEC13	AKAP11	PXN
C7orf26	DAB1	RAC1
C4orf46	DOCK1	RAC2
LBP	AVPI1	RAE1
HAUS5	RIMS2	RAF1
CKS2	ITPK1	RAP1A
MFAP4	PPA1	RAP1B
RARS	MPHOSPH8	RARRES2
GBE1	UHRF1BP1L	RELA
RFT1	SATB1	RELT
C12orf48	SSTR1	RHCE
POLR2H	TTC3	RHOA
ZNF266	GTPBP4	RIPK2
PDIA5	PLCL2	ROCK1
MITD1	CACNB2	SDC1
MAGOH	GNAZ	SIGLEC1
MBD2	OTUD5	SIGLEC5
MMP7	SERINC1	SLAMF1
S100A4	NMT1	SLC3A2
POLM	ASH1L	SOCS1
JPH2	MLL2	SOCS2
PDAP1	CBX7	SOCS3
SP100	DGKE	SP100
TTC4	GRIP1	SPN
DYNLT1	TARSL2	STAT1
CASP4	ANKRD26	STAT2
CRLS1	LOC644936	STAT3
TBCA	MPRIP	STAT5A
C17orf42	SLC6A20	SYK
FAM86C	DEPDC5	TFRC
MND1	CRY2	TGFB1
PUS7	PAK7	TGFB1I1
ERGIC3	ZFR2	TGFB2
CXCL10	C1QTNF4	TGFB3
ZNF227	TP53BP1	TGFBI
RAN	CYP7B1	TGFBR1
S100A3	CCDC149	TIMP1
UIMC1	DKFZp686O24166	TNFRSF10B
IFI44	KIF1A	TNFRSF11B
ZNF181	SGSM1	TNFRSF12A
SOCS1	COL4A3BP	TNFRSF14
LOC284276	MNT	TNFRSF19
NRAS	MAFG	TNFRSF1A
C19orf56	KCND3	TNFRSF1B
DBF4	LOC100286844	TNFRSF4
WBSCR22	SEC24C	TNFRSF6B
HOXC6	NIPA1	TNFRSF9
SNRPF	PLCB1	TNFSF10
MRPL42	LOC283392	TNFSF13B
EIF4A3	HTT	TNFSF14
HDAC3	FAM19A2	TNFSF8
NUP35	KCNK1	TNIP2
C8orf41	SYNGR1	TRIM25
DDX56	CASKIN1	TSLP
ZNF12	CAMK1D	TYK2
DPP3	BTBD8	UBA52
COPB2	RASAL2	UBA7
ROMO1	TCHH	UBE2E1
RELB	TSC1	UBE2L6
SIGLEC9	GCC2	USP18
PPIA	C8orf85	VAV1
ITGA5	NAP1L6	VAV3
TAF7	TOX2	VCAM1
POLD3	RNF207	VDR
H2AFY	EXOC3	WAS
C9orf21	ATRNL1	XAF1
GTPBP10	RUNX1T1	XCL2
SURF4	COX15	XCR1
ADAMDEC1	EPB41L4B	YES1
TMED4	COL19A1
SEC61B	NFAT5
SLC47A2	FAM155A
AKR1B1	GRIP2
POLR2G	NKAPL
MRPL32	TRAM1L1
ZNF107	KCNK9
MOSPD3	SMAD7
C1RL	SYNE1
QTRTD1	CNTNAP5
PMS2L2	KSR2
RPA1	NDN
PIGY	BCL2L2
MRPS23	RAI1
NCF2	ZNF25
SLAMF9	TBC1D24
LOC388955	KCNK12
SAMD9	HK1
C13orf34	PAOX
VAMP8	CAMK2G
CLEC18C	BMPR2
AURKA	LYNX1
UTP15	FAM13B
TYW1	NAA30
PFN1	ARHGAP20
ZNF100	SLC23A2
RAF1	SRGAP3
MTHFD2	PRPF18
CCRL2	ANXA7
GRWD1	GABARAPL1
FBP1	KLHL1
ANAPC11	RPS6KA6
GLYCTK	DLGAP1
CRCP	LOC387647
ZNF354A	FRMD4A
C11orf10	FAM171A1
EMILIN1	FAM63B
EDDM3A	TMEM8B
C7orf31	MDN1
PRIM2	STL
RBM22	C10orf118
IFT52	C20orf194
PHF19	NAV3
PSMA5	WNK2
NT5C3	RNF212
DPYD	GLT1D1
ABCF2	HSN2
HOXA4	ZDHHC21
PSMA1	SHANK2
RNF138	SYN3
EN1	FLG
PRMT3	HHIPL1
ZSCAN5A	SOBP
TIGD6	HCG11
HOXA10	NCRNA00164
C2orf29	MAPK1
SAMD9L	TDRD9
ZNF584	CCDC6
GSDMD	FAM116B
ARHGDIB	FBXO31
GINS2	KBTBD7
CLPP	MGAT5
MR1	KLB
TERT	PPM1A
LOC440957	ATMIN
SPP1	PI4K2A
IQCB1	PCDHGA3
CD48	TSHZ1
NAA38	NPFFR1
CD72	SBF1
CEBPZ	JMY
C7orf55	FAM73A
LYPLA1	PPP3CB
MRPL13	ETS2
TRAM1	PLA2G6
FMOD	PTENP1
MAPKAPK5	CDKL5
ADCK4	SAR1A
BLVRA	RAI2
SERPINA1	KCNH1
ZIK1	POLL
TMEM194B	PKP2
ARL2BP	GPR155
NIP7	LPPR5
MPV17L2	FRMPD1
CA3	UBE4B
ZNF761	TMTC1
NSUN3	CEP68
KDELC1	VAX1
ETV2	FAM161B
LOC541471	UBR3
POLE3	SLIT2
ZNF552	KIAA1804
MCM6	PABPC1L2A
GNL2	NHLRC1
LAMB4	PITPNM1
WDR76	CERK
GANAB	JPH1
COPB1	RELN
TTC26	MAGEH1
THUMPD3	PWWP2B
LOC729678	GRM7
ZNF345	RGPD3
GGCX	SLC25A28
LOC202781	RERE
VSTM1	FAM179B
PECI	ATP8A2
POLR2J4	SMPD3
TMEM11	PRKCZ
KRT10	MAP3K13
CENPH	MTMR8
ZNF776	SLC16A7
ZNF35	HSP90AB2P
C4orf43	C7orf51
GORAB	EIF4ENIF1
ZSCAN21	RANBP17
APEX2	FGF12
NUDCD2	TSPAN7
SNX8	CIT
THOC6	GFRA1
C9orf30	CCDC68
ELF5	CLCN6
SP140L	MSX2P1
SKA1	TRHDE
CASP1	C2orf69
FBXW9	C7orf13
TK1	PRKAA2
IL20RB	ATP7B
LSM10	TSPYL4
MCM3	GALNT11
ARF4	TSR2
XPNPEP2	INPP5A
GNB2	PITPNM2
COL4A1	CLIP4
STARD3NL	EGR3
CSTA	PPP1R12B
MSH6	HECTD1
KRT75	SGSM3
IFI35	STOX2
ZNRD1	CDH13
C19orf40	USP34
FBL	PPM1L
POP5	NEFM
ZNF43	VTI1B
PGLS	PPM1K
MTBP	NETO1
POC5	SPIN1
ASNA1	CAMSAP1
LILRA5	ANKS1B
COX4NB	ADRA2C
JAGN1	TUBGCP2
LILRA6	ADPRHL1
SLC31A1	PDZD8
CCDC15	AKT3
ENY2	CDKL1
IFRD1	RP1-177G6.2
IL4I1	SH3BGRL2
ESRP2	CHAD
ARAP3	VAT1L
RGS19	TMEM170B
SNAI2	C10orf12
CARD16	GRP
C20orf123	C9orf5
ASIP	CACNA1C
LOC100130776	SLITRK5
POLA2	LUZP1
TMEM199	DYNLL2
SOD2	RGS7BP
CCDC99	SLC9A6
SSR3	FOXD4L2
FAM86A	RPP30
ZNF502	SYCE1
C17orf53	METTL10
TAX1BP3	MMP17
ALG8	SNRPN
RUVBL2	KIAA0528
VEGFA	CYP2E1
XRCC2	ATXN7L3B
NOM1	VSTM2L
RBM7	LOC440040
CCDC123	CSMD3
GTF2E2	PCNX
NUP107	SNX27
MRPL36	WDR17
ZNF383	LRRC37A4
LMAN2	PDE8B
YIPF2	NEFH
LSM3	FOXO4
LIPT1	MAGI3
DEPDC1	DOCK9
BRIX1	RAB3GAP1
GPR128	SOX1
FAM200A	SHF
ESPNL	DKFZP434H168
CENPL	DCLRE1A
MPV17	CNTN4
XRCC1	EIF4G3
IL23A	GUSBL1
EXOSC8	PGAM1
ENPEP	RASGEF1A
EXT2	ZFYVE27
DDX47	REPS2
COQ2	OTUD1
NCK1	SAPS2
C20orf111	HECW1
ZNF260	DMXL2
PSRC1	USP44
LUC7L2	ELAVL2
LTF	EEF1A1P9
PUS3	TMCC2
CYB561D2	DGKQ
ZNF333	PINK1
CASP3	BTBD9
E2F6	HMGCR
CD68	FZD9
HLA-DQA1	C10orf84
LOC401397	DNAL4
GMFG	C22orf29
CDC23	RUSC2
VDR	C22orf30
FAM126A	SHC3
DERL2	BAI2
ALKBH3	TAF3
ZNF155	ARHGAP21
AGR3	MATR3
SERPINB8	PDK2
LRRC36	GABARAPL3
APLF	MCF2L2
TAP1	ARFGAP2
GNPDA1	YPEL3
METTL2B	FAM171A2
CDC25C	MTRF1L
NUP205	ULK2
ELSPBP1	MKL1
RPSAP58	PHF15
SLAMF8	CHRNA4
TGFB1I1	PPIAL4C
ADAM12	ESRRG
RPSAP9	AQP7
BATF2	NPTXR
ZNF557	NTNG2
TCEA1	SECISBP2L
UPP1	AP4S1
HBP1	ARFGEF2
HSD3B7	GIT1
LSG1	AMN1
LCLAT1	ACVR1B
CCDC14	PRNP
TMEM165	CYFIP2
TMEM79	GHITM
SPDYE2	KIAA1462
C7orf27	PCDH20
ZNF586	AARS
RBM28	DKK3
RRM1	CDH12
FAM54A	ITGA9
SNRPB	ACTR3C
SNRPB2	IDI2
ZNF416	LDHD
C1QB	PNMAL1
LAS1L	RUNDC1
CENPP	KILLIN
LRRCC1	FAM100A
ZNF564	ZNF233
ATP5J2	GPR137C
AUP1	RAB3C
RBCK1	NEURL4
NUDT19	PRDM11
CD97	ARHGAP26
FAM129A	STXBP5
YIF1A	SLC22A17
PL-5283	ERO1LB
PA2G4P4	RLIM
MS4A4A	HNRNPA3P1
COPZ2	SIRT1
POLG2	BTNL9
CD320	NELL1
TGFBI	PI4KA
ACP5	TSNARE1
MANF	TUSC3
EIF5AL1	EFR3B
UFSP1	PTPRN2
PSENEN	CDYL2
GBP1	LRP11
IL17B	KRAS
HEXB	MDGA2
LOX	MECP2
RFC3	TMEM56
TYMS	CLASP1
AGXT	NMT2
UBE2D4	C10orf72
ANKRD53	SNURF
C7orf36	DDX24
HEATR2	RAB11FIP3
MCM7	DOK6
HEMK1	FAM22D
OAS1	LARGE
FAM105B	SMCR5
LAPTM5	C1QL2
AHCY	HMGCS1
GLIPR2	DUSP26
PSMB2	ME1
ZNF555	DNAJC5
XRCC4	PRDM8
PLAUR	TEX2
C5orf35	TULP4
FANCB	ABR
TNFAIP6	CAMTA1
EIF3G	ATP2B2
GLT25D1	BEND4
METTL1	STOX1
C17orf62	ADCY9
CAPN7	SLC25A23
CSNK1A1	WBSCR17
FERMT3	ARHGEF33
MNS1	MAST4
POLQ	RAB11FIP2
USP42	CALM1
PION	WASF3
CSRP2	ZBTB44
LEAP2	GLUD1
PDCL3	BMS1
TYROBP	ARNT2
HLA-DRB1	MAPKBP1
ISL2	KIAA1737
ACTL6A	SFTPA2
HOXB3	CDKL2
TMOD4	R3HDM2
C7orf28B	LOC644669
HOXA7	GRIN2B
TRNAU1AP	C9orf172
ZNF639	RPS6KA5
WNT5A	NAP1L3
SMC4	LDB2
ZNF567	PTGFR
B2M	SGSM2
RRP9	SPEF2
ZNF792	GRM1
ATRIP	FBXL2
EIF4A1	GTF2A1
LRGUK	GPR176
ATG3	KHDRBS2
HUS1	DNAJC27
SHQ1	SLC1A1
CCDC34	MYRIP
C3orf38	B3GNT1
CLEC5A	C19orf77
LGALS12	PCDHGA6
LRRC25	C16orf45
MRPL9	GJD4
TMPRSS7	OPA1
COMMD5	SPRYD3
HOXA13	RICH2
MSH5	KIAA0913
POLR1B	CHD3
ERCC1	LRP1B
NADSYN1	FGF8
ZNF226	TOM1
PMM2	ZNF280D
LHX9	ARHGAP32
TGM5	NBEA
MUC1	C1orf89
ZNF562	CHP
NMD3	RAB11FIP4
PTPN12	SYT11
SIGLEC1	LOC283070
PEPD	KCTD4
TMED3	JMJD1C
CTSS	KLHL34
SNORA67	MYO5A
TMEM150A	KLC1
C19orf24	PNPLA3
LSM14A	GSTO2
DPH5	OXCT2
ZNF571	BCAS3
NUP62	C22orf31
PABPC1L	UBE2L3
QTRT1	CSRNP3
HEYL	GDI1
LY96	IQSEC1
ZNF480	FN3K
ATF5	AMIGO1
ZNF576	ZER1
TGM4	CLASP2
TMEM37	SMG1
TPST1	BCL11B
RPP40	EVL
C2orf43	FAM163A
GNB2L1	BRWD1
SSRP1	KLHL28
TSPAN12	EML5
ADAP2	GRIPAP1
CCDC58	PHYHIPL
ZNF433	SMAP2
ZNF627	SPRN
C9orf119	TSPYL1
BRMS1	NOS1AP
WARS2	CALN1
TACC3	BRMS1L
FOXA3	ACO2
DIMT1L	CCDC85C
POLD1	LONRF2
TRAIP	FRAS1
TRAPPC2P1	GRM5
MAK16	ATP2C2
GATA4	KIF21B
CYBA	SASH1
RBM3	SMAD3
S100A2	SUPV3L1
FTSJ1	FOXD4L6
RABL5	NCOA2
HLA-DMB	TCERG1L
IMPDH2	GNAI1
BIN3	NCRNA00081
SNAPIN	RNF41
ZNF85	SPATA2
CD63	HINT3
OVCA2	UHMK1
WIPI1	GRK5
TOP1MT	GAS7
CLEC4D	XYLT1
C9orf171	NRXN3
THOC4	RALGPS1
ULK4	PLCL1
CNPY4	TSPYL2
ZNF581	HEATR5B
FAM57A	TCF25
LIG1	GABRG3
DHRSX	SPTBN1
FXYD5	FAM168B
LSM7	ZNF238
DBR1	MINK1
RAI14	NCRNA00202
C1QC	USP51
SHCBP1	TOP1P2
TEAD3	DNAJC7
FCGR2A	CACNA2D1
ZNF3	KIAA0513
ZNF613	AGBL4
SNHG9	KIAA1107
FN1	PCLO
SLC11A1	KIF3A
C4orf47	EXOC6
PPP1CA	CD99L2
ALOX5AP	C3orf67
PDZK1IP1	MLLT11
HOXA11	RABEP1
PRCP	ECEL1
GMPS	SEC61A2
APLN	USP7
KRTCAP2	LINGO1
WTAP	RNF157
SRA1	CACNA2D2
EMR1	MAPK3
CCDC102B	SLC45A1
WDR4	CNGB1
NCAPG2	CEND1
C7orf49	POU3F1
ZSCAN16	ZBTB43
PARS2	MCF2L
NOD2	APBA1
NUP43	PPP4R4
SNORD10	ELOVL4
ZCCHC10	C9orf45
C4orf36	MIA3
SLC10A6	ZBTB37
UBL5	C5orf25
RAC2	TNRC6B
CD163	ZCCHC2
SLC17A3	ZIM2
GART	DNAJB2
ERCC8	RNF5P1
ACP6	LOC158696
GEMIN7	APBB1
HNF4G	C10orf88
POLR3C	TMEM200A
PRSS33	SNORD116-4
TANK	KIAA0284
NCRNA00152	EPS15
USF1	HDAC4
CCDC103	ADAMTS16
FCGR1A	GUCA1A
ECT2	MEF2D
EXOC4	PPP1R3F
ATP6V1C2	MLLT6
PIGF	LRIT2
NOP16	HS6ST3
ZNF766	FASN
FLNC	BNIP3
TMEM71	LOC729082
WDR46	ELFN2
ZNF790	OR2L13
CHRNB1	KPNA5
LAPTM4A	ANKRD34A
WDR12	LPHN1
HSD17B10	WWP2
KBTBD2	FBXL16
TPRG1	POPDC3
VPS25	CACNB4
GTF2H2C	CLEC16A
ZBTB9	KY
MEPCE	ST8SIA3
LOC148189	FLJ40292
TMEM209	EDN3
ASTE1	PPARGC1B
MAGOHB	CAB39
GINS4	PGBD5
INTS8	FAM65A
DPY19L1	IL1RAPL1
ZNF823	ADAM23
FNDC3B	MAPRE2
INTS4	AAK1
SERPING1	C5orf41
BCL2L12	CHRM2
SLC38A6	C17orf68
AEBP1	LOC730811
SDCCAG3	LOR
ZNF527	APAF1
CCT6P1	ATP10B
NDUFB7	ATF7IP2
GBP2	ALDH2
ISG20	GPR27
SHPK	C10orf58
ICAM3	DZIP3
RPL22L1	SP7
CENPK	ZNF280B
PIGC	CHRM3
CD300A	LMTK2
ECSCR	RAB6A
KIAA0040	ASB1
RDH10	KIAA1671
RDX	LRPAP1
TOR3A	AHSA1
TTC24	NET1
APOB48R	TMEM30A
SRPRB	SGIP1
DUSP11	CSRNP2
P2RX4	DBC1
OTUD6B	KLHDC1
MCM8	ARHGEF17
MTFR1	PTPN4
RFXANK	RANBP2
LEPRE1	PDZD7
SEC61G	WDTC1
GMNN	KCNAB1
HIST1H3I	SCD
RSRC1	ZYG11B
TWSG1	KREMEN1
EPSTI1	CBLN2
CLEC6A	LOC145783
CHRAC1	MN1
CKLF	RGL1
FCGR3A	VPS53
SLC25A15	C1orf204
RQCD1	DLK2
C6orf167	RASGRF2
CD80	GLUD2
RBM42	ALDH6A1
C19orf59	CMTM4
POLR2D	TUB
DYRK4	RNF128
HOXC10	RFPL1
PAICS	NR0B1
PARP9	SCAMP1
CTSL1	FBXL19
C7orf47	MAP7D1
HARBI1	TTC7B
PTCD1	PBLD
MRPL4	TTC9
AGBL2	RCAN2
ZW10	NDST3
LRWD1	KCNA2
RBMX2	GFOD1
RALA	HMG20A
POM121L9P	MBTPS1
TMEM5	SLC16A8
ERMAP	SPNS2
PIGW	ALDH5A1
SLC30A5	KIAA0319L
GEN1	FLYWCH1
ZNF410	PCDHGA11
PPPDE1	LONP2
TNFSF13B	DMXL1
PRIC285	TEK
GAR1	CLDN16
SPINK8	SLC2A13
PRMT1	HTR2C
GRN	RPS6KC1
TIMP1	SLC6A13
FBXO43	GABRG1
PRDX4	KIAA1797
E2F4	SS18L1
C18orf21	CNTNAP3
STIL	KIAA0368
TMEM99	FBXW4
ACBD6	TCP10L
PCGF1	ATP13A2
BGN	ANXA6
OLFML2A	SCARA5
CCDC125	GNB1
TSEN15	GTPBP1
ZNHIT1	SCAI
DTX3L	TERF2IP
C5orf39	NRG3
RPS19	PRICKLE1
ELMOD3	GNB5
RAD51L1	ZNF483
C1orf85	DNAJC6
LSM2	MLLT10
BET1	L3MBTL2
HK2	AHRR
SPATA17	THNSL1
SLC35F2	ENTPD4
C20orf199	LOC100130148
CD300C	TAOK2
URB2	C10orf32
WDR70	ATP6V0A1
C8orf58	CRHR2
PCTP	DNAJA4
E2F8	C10orf137
HOXB4	DACH2
CNBP	BMP3
LOC729991-MEF2B	PPIP5K1
CALU	KLHL11
CIRH1A	KSR1
HMGCL	RTP1
C11orf57	GMFB
CMC1	IGSF21
C1QA	DGKI
GTF3A	NUDT4
TSLP	RPL13AP3
SLC16A1	SYNJ1
TMEM161A	KCNV2
FPGS	CTNNBIP1
RIOK3	GBAP1
GRAP	RTN3
ZNF845	PPP1R16B
SYPL1	AMY2A
METTL4	EXOSC6
CLDN7	MBNL2
FBXO5	HRH2
PLA2G4A	HBQ1
SLC34A2	C1orf96
SNRPD1	NF1
MFN1	JAKMIP1
MRPL3	TBC1D9
SLC35B1	ABCA3
ZNF320	LOC285954
LGALS9	ECHS1
MXRA8	KLHDC3
KPNA2	RASGEF1C
TMEM26	BAGE2
NFE2	MESP2
STAG3L4	C10orf82
DNTTIP2	LOC338758
TAF12	SPTAN1
FAM109B	EFHA2
ERP44	PPP2R5C
LEPREL1	GRID2
HOXD11	RUNDC3B
FLAD1	C22orf24
CNPY1	MFN2
ZFP112	IPCEF1
IL2RG	BEX4
P4HB	GOLGA3
PTTG1	FEM1B
HP	PCSK2
HLA-B	ESYT3
SUV39H1	PPARA
ATP5EP2	MICAL3
HOXC9	FLJ42289
KYNU	ASAH2B
POLR2I	ATXN3
TRIM28	MAP3K9
ECM2	SORBS2
LYZ	FBXO44
MLKL	SYT10
DENND2A	SC5DL
C9orf167	FBXO34
RBBP8	CYGB
YY2	TMEM179
IGF2BP3	KIAA2022
USP1	TPRG1L
LILRB2	ACTR10
RWDD4A	CCNG2
MRPS14	RICTOR
SMAD1	FLJ42875
C3orf75	FBXL14
NME2	FAM174A
COL4A2	ATXN1
HIST1H1B	RABGAP1
ITGAE	BZRAP1
HOXA6	BAIAP2L2
C8orf4	KIF1B
NCF4	ARPP19
PLOD2	CRTAC1
TMSL3	STXBP1
PINX1	CYP1A1
MAT2A	TMEM55B
LOC100130932	GDF11
C8orf48	ZNF804B
UTP6	TOLLIP
PKN1	VPS26A
VAMP5	TNFSF9
NOP10	FRY
ZNF431	LOC145837
MYO1G	RALB
SRCRB4D	AKR1C2
PMPCB	SYT15
ANXA2P1	LOC151162
DHFR	DNAJB14
CXCL9	PRKCA
CLIC1	GARNL3
ZSCAN22	FAM22A
LOC284440	C7orf41
ILF2	KCNA1
SLC39A8	PPP1R3E
DOCK6	NPR3
MEX3C	PAPOLB
TARS	LETMD1
SEPX1	TMPPE
F11R	DLEU7
PPP1R13L	OSBP2
SYDE1	OPRD1
HESX1	ANKRD11
TES	CMIP
CATSPER1	ZMYND17
MRPL54	NT5C2
PUS10	SHISA7
KRI1	GLP2R
PLTP	MIMT1
C19orf23	RNF208
RIPK3	MUM1L1
LRRC42	FAM126B
DSN1	MARK2
IRF1	NHSL2
EXOSC9	CHIC1
CYP3A5	OTUD7A
AIMP1	GFM2
COMMD2	SELM
SPI1	CUEDC2
PEX11G	OBFC1
HOXB7	ZNF727
GPR172A	LRRC4
PYCARD	TMOD2
PSMB1	NIPAL3
DGUOK	NIPAL2
RDH8	KIAA0652
CCNB1	PRDM10
CACNG6	C9orf122
EI24	ADH1B
MXD3	NMNAT2
C19orf53	HPS6
TBX15	PID1
BBS9	GABBR1
SHMT2	STIM1
POLE2	PC
NAA15	OSBPL1A
COMMD7	KALRN
S1PR2	IL1RAPL2
ELAC1	FAM20B
SF3B4	MYH7B
C19orf51	TAB3
HIST1H2AJ	KIAA0240
PPIC	C10orf114
FANCD2	NR3C2
APOC2	SIK3
IRAK1	WDR7
NME4	TMEM130
CAPZA1	MOAP1
SALL4	RIC3
GATAD1	KCNA6
LSP1	PLEKHA5
WRAP53	EP300
SPC25	HIRA
CCNE1	OVOL2
CSTF1	SNCA
LOC100131691	GPRIN2
NPEPL1	LOC284798
MALT1	MVD
KARS	EVPL
DEPDC1B	PTPRK
NUP85	NPY5R
LOC148413	AKR1E2
RNF216L	C12orf43
HMGB2	WDR31
RPS21	ABCB1
FNTA	KIAA1239
MEST	MCTP1
MKS1	MAP2K1
KPNA7	C5orf40
CKS1B	PLCXD3
RAB32	GRIA2
SLMO2	NDST2
RRP8	KLF13
ZNF599	GPRC5B
ZNF77	KCNQ3
CCDC130	MSH4
UBE2E1	CAMSAP1L1
GBP5	BAT2L1
TMEM195	NUAK1
NOX4	SLC35F3
MAD2L1	RBP3
IKBIP	LOC339674
C2	FLJ42627
REPIN1	HCRTR2
HIST1H3G	SLC25A41
HLA-DOB	APC
EXOG	FAM19A1
PDCD2L	RBM17
MMP9	CEP170L
TADA3	KCNA3
LTB4R	C20orf177
SAA4	RC3H1
STK17B	MACF1
ZNF367	PDCD4
NONO	RPL23P8
TSR1	NF2
CPNE1	ALS2
GTF2IRD2B	CHM
UBAC2	HEATR7A
OSR2	ULK1
TMSB15B	KLHL2
ZNF446	PTH2R
DOK3	H2AFY2
FBXO22OS	NFE2L1
KRT2	GRLF1
A2LD1	UBR1
TNNI2	PIP4K2B
TRIAP1	SYNGAP1
BIRC2	KCTD16
RAD51AP1	C16orf5
SILV	HTR1A
ALS2CR4	GLRA3
SBDSP1	ARF3
ZNF7	BAIAP2
TRIM24	MTA3
RPIA	SUDS3
C1orf84	BLOC1S2
CD248	PCDH11X
SYCE2	NCDN
GPR89A	MTOR
FANCF	C14orf132
GPR82	C22orf39
C20orf20	KIF12
BATF	HEXIM1
COPG2	CELSR2
C11orf61	MADD
ALG5	ISCU
ZNF491	SLCO4C1
PARP16	FOXD4L1
ZYX	GLRB
RNF216	SDHA
PRG2	KCNJ9
CDC25A	TET1
FAM65C	C21orf128
BLMH	ABCA10
ALG1	GPRASP2
YTHDF1	SHANK3
RHOH	VAMP2
GJA3	GOT1
ZCCHC9	ACBD7
PSTPIP1	NOX5
CD180	GALNTL6
TMEM140	BCL2L10
PAXIP1	LEMD3
VRK3	PANK4
WDR62	DVL1
ZNF582	CDH18
PSMD13	TUBGCP4
HOXC5	PIK3CB
DPH2	PAFAH1B1
FLII	PCDHA5
SLC35A4	DCAF6
LAMC1	C14orf162
LOC400759	PLEKHG5
DPEP1	CAMTA2
ACCS	GDF6
COMMD4	CDH7
RAD54L	USP11
UNC45A	KLF8
C4orf33	KLHDC2
RAD51	HUWE1
SMARCAL1	ABTB2
AFAP1L1	PLCB4
PSMD2	CCDC92
ROBLD3	G3BP2
RARRES3	USP12
ZNF682	KIAA1468
DNAJB11	LOC151174
MOGS	PLEKHA1
RFC5	PDXP
TSTA3	BIRC6
DCAF13	PNMA6A
SLC2A2	PTGES2
HMGN4	ST6GALNAC6
DLEU1	NR4A2
MRRF	ARHGEF11
CDC6	MYOCD
KIR2DL3	TRAF3
RCN1	DLG4
SEC61A1	STARD13
NCRNA00119	USMG5
ANXA1	TPPP
NANP	SEMA6C
TMEM214	UBL7
SKA3	ProSAPiP1
TMEM149	GPR85
HMOX1	MARK1
TIMM44	GUF1
NCF1C	HNRNPUL2
CASP2	LOXHD1
SRPX2	ADRBK2
RPS2P32	MEG8
MRPS33	CACNG2
CYP2R1	SLC6A10P
DZIP1L	TNRC6C
HSPBAP1	FAM83H
SNX4	ACACA
HMG20B	ADARB2
CENPM	LOC90110
LOC390858	SLC12A6
ZNF177	ZNF37A
ATP6V0D2	C2CD2L
WDR43	WBP2NL
ARPC5	C22orf27
ACTB	CCK
MS4A7	CECR7
ADPRH	COL10A1
EIF2B2	CLEC4GP1
METAP2	VPS36
TRPC2	ARID4A
SLC35C2	ASAH2
SLC16A3	TTLL12
RNASE6	USP32
SLFN12	AFF3
CKAP4	PEX26
ACN9	CLCN4
ALKBH2	GRIN3A
TREM1	KLHL3
ERP27	NPEPPS
GIMAP2	RAB40C
MTHFS	ATP2B3
DUS3L	LOC341056
CCR5	TAPT1
MYD88	SLC25A42
ZNF616	TRIM71
AMIGO3	ACOT4
SH2D4A	RPS6KA2
ATP6V0A2	SCAMP5
ORMDL2	MEGF9
C1R	RGPD5
DAP3	RTN4RL1
GINS3	C20orf112
KIAA1524	NGFRAP1
SOCS2	ANKRD19
UTP20	CNST
TMEM218	CRIM1
TIMM50	FLJ43390
IRF7	ARHGEF12
COL6A1	MTMR7
BMP1	PCDH11Y
TXNDC5	LOC100128292
LIPT2	C10orf75
ZNF547	ISCA1
C11orf82	MDGA1
FAM176B	PTPN20B
MLF1IP	PIP5K1B
HCK	PAX2
STK3	LRRC8B
LAIR1	TMEM150C
TMCO1	SLC30A9
GEMIN5	NCOA1
ORC2L	POLR2A
CEACAM8	KATNB1
TCF19	LOC92973
HCP5	FAM178A
LSM4	NCRNA00087
MED30	TECPR2
SRRM5	PPP2R2C
ATAD2	TAOK1
NUP37	MXI1
NUP98	EXTL1
RPS5	MYH11
ARL13B	DNM1L
HIST1H2BJ	NGRN
GLE1	CCL28
STYXL1	PPP1R9B
PTPN22	PRPH2
WDR90	TMEM132B
CCDC150	SUFU
RAB42	DRD5
ANAPC7	FNDC5
ABCC3	WDR47
DDX20	SPTB
PABPC4L	VSTM2B
UXT	KIAA0317
H2AFX	PRAP1
SGOL2	SLC45A4
RALY	C17orf102
GJA4	ATP6V1G2
KNTC1	HNRNPH2
PRPF31	AP1M2
LOC728758	ANKRD34B
PARP3	PCDHGA2
HMGN2	MAP7D2
NOP58	UBE2D1
STAC	ADHFE1
ASF1B	NR1D2
IPO4	FAM149A
SPDYA	LRRTM2
IDUA	LDOC1
REXO2	OR2H2
CHAC2	TRIM23
ZNF212	CDC40
MRPL24	IGSF8
BFAR	KBTBD6
IAH1	SERP2
G0S2	C6orf136
MYL5	KCNA5
OSCAR	PRKAR1A
HK3	TCEAL3
CDC16	GALNTL4
PTGIR	NPTN
ZNF784	FRG1B
C20orf96	RMND5A
FBXO4	AQP11
GMPPB	RRP12
NUP210	B4GALNT3
TGFB3	METTL12
TSPAN4	HSDL1
ZNF20	LMOD1
C12orf11	FBXW11
SLC37A4	HECA
FAM20C	MLL
LRRC55	EHD3
RIC8A	MC4R
C2orf63	CABLES1
SRFBP1	PTF1A
SPR	HDAC11
C15orf42	ATP2B1
GABPA	LOC389705
RIOK2	PRKACB
SNRPA	STXBP5L
SSR2	CDH23
SMC5	CUX2
CBWD2	C1orf59
LRRC8E	LARP1
ANXA2P2	STARD4
NDUFV3	NPHS1
MGAT1	C6orf154
C19orf54	KLHL35
FAM119B	YME1L1
UTP18	ASAP2
C8orf59	HFE2
TBC1D23	STK32C
MKI67IP	FRMPD2
RP9P	PHF20
ZNF235	TRNP1
IFNGR2	TAB1
RAC1	NRIP2
GTF2IRD2	TRAPPC6B
AKNAD1	CA10
CD33	LOC440905
LOC283314	MYH10
IBSP	SLITRK1
LCP2	C16orf52
BRCA1	PTGER3
S100A10	C10orf140
MMADHC	MAPRE3
MMP19	WSCD2
SFRS3	SUCLA2
ANGPT2	CDC37L1
NDUFA7	LRRC8C
TP53	DNAH14
ABCB5	RIPPLY2
EMP3	MAN1A2
EIF5A	CYLD
LOC145845	GPR52
SLC2A4RG	PRLHR
IL1R2	P2RX6
WDR73	ZBTB7A
MRPL50	GPR61
TTC27	NCRNA00093
TAX1BP1	HMP19
TMEM158	BCR
CXorf26	NKRF
PSME3	ARRB1
COL1A2	CCL3L3
ZNF302	KCTD1
C5orf60	FBXO33
EIF2B4	NCRNA00086
STT3A	PCDHA12
HOXB2	KLHL15
POFUT2	SFMBT2
RDBP	DDHD1
LIMD1	ABHD8
OR51E1	NAP1L5
C19orf47	ABO
OASL	RUSC1
ZNF648	LY6H
SLC36A4	PLD6
STOML2	PREPL
TBX2	PTPLAD1
HIST1H3F	CHRNB3
HLA-A	C1orf70
XKR6	CDR1
ZNF232	AKR7A3
C9orf135	PEX5L
C2orf44	TDRD5
TOMM6	KIAA1377
CD93	PIKFYVE
PSMC3IP	GDPD5
SFRS9	CPEB4
TRIP13	NELL2
FAM111A	OR14I1
TMEM217	VIT
FAM180A	PKDREJ
DDX49	FAM83F
SMC6	MLNR
PRIM1	GBA2
LIF	FGFR1OP2
NEU1	ANKH
FCGR2B	OR1F1
UBA7	UBE2O
VSIG4	OR2A1
LOC400657	LOC401463
ALG2	RAB25
C3orf1	PFKP
SDCBP	LIMCH1
AEN	LDHAL6A
ADAMTSL4	BHLHE22
CD53	PTPRU
IKBKB	CLSTN2
PILRB	ZNRF1
PIGL	SULT1A1
WDR34	PSD
PLRG1	BAG4
PLEKHA9	PLCH2
STAT1	MAOA
TMEM128	SLC27A2
DDX12	IQSEC2
RAD52	ADCYAP1
FAM136A	MKX
C11orf17	GPR149
ELMOD2	KCNH5
SSNA1	SCN8A
PRKCSH	PDZD2
DIABLO	C21orf99
SF3B14	C6orf106
OST4	PARK2
CDCA2	CALCOCO1
RAD54B	TSPYL3
PAK1IP1	PITPNM3
OAS2	FMN1
CHAF1A	GATSL1
ST7	OTUD3
SCPEP1	AFTPH
ADPGK	TM2D3
C15orf44	KIAA2018
HAT1	FSHR
INTS12	PKNOX2
C11orf21	WDR69
DALRD3	SHISA9
SNHG3-RCC1	C6orf35
TRA2B	ZNF135
FAM72B	TRPM3
CHST12	DDHD2
RPS6KB2	CRYGN
RBM45	MKL2
FANCG	VPS35
A1BG	FAM153B
HNRNPL	ATP6V1E1
HSPB11	EPHA6
LOC100216001	KCNC3
MAGT1	SHISA6
SLC7A7	MORF4L1
SPC24	KDM4C
C9orf84	AKTIP
C1orf9	GLYR1
METTL7B	SLC25A4
DPF2	PCDH7
PEX13	SEMA6B
ZNF566	IRS4
TICAM2	ADCY1
ZNF419	ATXN7L3
LOC401588	TUBA4A
GEM	ZNF98
ACOT9	YPEL2
EME1	LOC344967
GRPEL2	PTER
CD300LF	PCDHGA7
LOC493754	PLA2G3
TM4SF18	CSMD1
LOC222699	PARM1
RASSF1	MBLAC2
SPG21	RHBDL1
ZC3HC1	C4orf44
TXNDC12	PJA1
GPR1	BTAF1
MFSD2A	VPS33B
NAALADL1	ARIH1
POM121C	GRHL1
PDIA4	IFIT5
C7orf25	DSCAML1
ATP6V0E1	ABCC12
RG9MTD1	C15orf17
RHOA	PDS5B
ZNF408	KIAA0649
KLHDC7B	ENTPD6
S100A8	EIF4E1B
AQP1	LHPP
HTRA4	NKIRAS1
FOXJ1	PCDHA9
GMPPA	GPR83
TEX261	SORCS3
MSH3	LOC648740
IL24	KCTD2
C6orf129	ANKRD13C
BET1L	SLC2A4
B4GALT7	HTR6
C2orf18	KIAA1244
ZNF322A	PRRT2
GJC1	LOC121952
CTSC	RANBP6
C14orf109	RPRD2
ANKRD49	KLHL22
SPCS1	USP31
LRRN4CL	UROS
DKC1	TBCC
NCF1B	PLAC2
ZFP30	TCAM1P
HNRNPA2B1	ANXA11
MYBL2	CREB3L3
FANCA	IQCJ
HOXC4	TBPL1
ZNF136	TUBB8
ZDHHC12	PPP1R7
MUTYH	INA
LOC388789	RASL11B
NDOR1	LPIN1
WDR18	MSRB2
GNGT2	SFXN3
C20orf195	MPP7
CYP27B1	ACACB
PECAM1	DAB2IP
ZNF432	OR3A2
SCNM1	DNAJC5G
KCP	C17orf28
C17orf82	PRRT3
NUP88	RNF11
ZNF800	TRIM3
CENPO	LOC390595
ALDH16A1	IDH3A
PEX2	USP54
PLAU	PKP4
ARPC1A	TCF7L2
NEIL3	KIF5C
CEBPD	EIF4A2
TRIM21	SRD5A1
ZNF879	OGDHL
TAS1R1	C17orf59
ENG	ALS2CR11
GNL3	MTMR15
C6orf81	SVOP
COPE	SYP
ARHGAP25	SLC7A4
ZNF300	C10orf95
TFB2M	ATP6V1H
PHLDB3	PDE2A
ARMCX6	FOXP1
IGFBP2	ZNF365
SLC26A6	MSX2
TTF2	UPP2
C1orf131	FBXO21
ZNF561	LRRC7
RUNX1	MFSD4
HSPB1	HCN1
C9orf100	ASPG
CCDC45	MARK4
SERPINB1	RAB3A
CYTIP	CCDC144NL
HYAL2	TIAL1
CCDC137	ADARB1
CD4	CLTC
C1orf112	SPTBN2
DEFA4	C5orf23
RBAK	GJB6
ANXA5	MTUS2
OXSR1	FRMPD4
PPIB	WHAMML1
C6orf15	MRPS16
CENPA	NBEAL1
EIF4EBP3	KIAA1598
C7orf42	KIAA1409
TMEM38B	PNMAL2
BANF2	FAM124A
RPS16	HOOK1
ODC1	HMOX2
MLX	ZNF208
FAM159A	EDIL3
HOTAIR	DCTN1
GADD45GIP1	TBL1XR1
FAM91A1	OTUB2
NOP14	RTN1
RNF122	NMBR
TXNDC2	LRRTM4
MCOLN2	SNX30
TMEM154	POLR3H
CAPG	RXFP3
RNF138P1	JAG2
PLP2	BFSP1
HIST1H2BB	HDGFRP3
HIBADH	TMEM20
TMEM49	MRAP2
PTCRA	ATP6V1A
NAA10	CDIPT
BST2	MAP1A
DUSP12	STX7
KIAA0101	LPA
CDC42SE1	FLJ32063
C17orf44
NIT2
FCGRT
GPX7
RLN1
CASP5
C12orf41
SLC43A3
XRCC5
KIAA0415
C2orf77
UHRF1
ADORA3
CCDC80
TUBD1
SLC15A3
SPPL2B
RAE1
CSDA
NFIL3
PRPF3
FAM166A
CXCR2
MTHFD2L
NECAP2
ZNF563
GDPD2
ZNF222
S100A9
TM6SF2
SETD4
POC1A
SETD6
C1orf38
FAM100B
FPGT
S1PR3
UQCR11
PIGT
PLEKHG2
HAUS3
SCO1
ZNF614
CCDC77
C7orf50
CHCHD5
CSTB
RNF181
BUD13
ZNF284
NAIP
DSE
PSME1
STXBP2
C3orf19
CDCA7L
FBXO39
CNN2
EZH2
FAM111B
RAET1K
TAGLN2
POFUT1
TNFAIP2
DOM3Z
NCRNA00204B
C1orf109
RPLP0
TIMELESS
SLC25A35
NEK6
XPO5
INE1
GPS2
KIAA0020
PSMG2
STK17A
PARP11
IFT20
NDC80
PCOLCE
TMED9
RNFT1
EXO1
SNORD97
TMEM43
C1orf203
CLN6
RCAN1
CDK2
NAGK
NT5C
CCNA2
C19orf42
CDK4
LASS5
TMEM116
VGLL2
IL1RAP
MED20
PTPN7
CDK13
NSMCE2
EHD2
BANF1
APOBEC3F
POLR1E
GPR65
SCAMP4
LOC285359
SLC30A7
CMKLR1
TUBB6
LGTN
IL10RB
POLR3D
STK40
SKIV2L
CD14
FCGR2C
CCDC153
LCA5L
SAP30
XRN2
ZNF384
ZNF569
NLRC5
WDR85
RNF114
TNN
HELLS
EIF2AK3
RBMX
DSCC1
EDNRA
LXN
USP28
ZNF234
MOBKL1B
SERINC2
ZSCAN10
C9orf170
IGFL3
GOLGA7
GNA13
HCST
DCLRE1B
TLR2
ZNF773
PSMG1
NCKAP1L
CENPW
LOXL3
PTBP1
ALPK1
COQ4
STK38
STAB1
LCP1
CXCL11
WRN
FIGNL1
CD99
DDX52
ANXA2
MCPH1
NFAM1
NKG7
PAFAH2
C4orf21
CDCA7
SIT1
MYNN
GNG5
BCL2A1
C1S
OGG1
ITGA4
LSM12
CYP19A1
PPFIA1
C5orf43
MMP25
CDC20
GTF2F2
CDKN2C
DNM2
KCNE3
RIPK1
RRAS
SLC39A1
NR1H3
TBCCD1
GPX5
SNAPC1
ZNF789
NME1
LOC151534
TGIF1
NPHP1
APH1A
LOC283663
C19orf52
CLEC12A
ORC1L
GDF15
FAM72D
UBA2
USP29
FLT3LG
SPOCD1
ZKSCAN4
PTGFRN
ZNF44
STEAP3
C1orf162
VCAM1
RPL28
UNC50
HOXD4
TNFRSF19
TNIP1
CDH15
CENPB
NAT9
ITGA2
ADH7
PHB
SUN1
GHRHR
PKMYT1
GABPB1
MELK
ZNF268
CD86
E2F7
SLAMF6
LY86
MRI1
CHEK2
LIPG
SLAMF7
C10orf41
CEP57
OSGEPL1
PMF1
CDC45
BCL7B
ZNF746
KIF18A
WAS
ZNF439
C6orf62
DNMT1
ESCO2
IL12A
ZNF596
UBXN8
DDOST
CCL7
C7orf59
ZNF461
FANCI
COQ5
CCDC52
ZNF607
C17orf65
FYTTD1
C7orf10
C17orf93
SNRNP27
RIT1
MED28
CLEC4A
HEATR3
SQRDL
CA12
SERPINE1
PTGS1
TYK2
NCAPD3
UBE2A
FAM113A
HERPUD2
HOXD10
TMEM101
C19orf2
TSEN54
SYS1
ARHGEF1
C20orf4
PSMA4
GTF2E1
ZNF167
RFWD3
NDUFA4L2
C2orf76
C9orf156
SNRPC
TBC1D10C
NADK
HTRA3
TXNDC17
DEK
C19orf18
GPX8
ZNF767
ESCO1
ZNF788
DFNA5
FKBP7
TGDS
LLPH
TMEM67
C17orf48
TNFSF8
RPLP2
[truncated: 1,266 more rows]
