# Supplementary material for: TERT Mutation Is Accompanied by Neutrophil Infiltration and Contributes to Poor Survival in Isocitrate Dehydrogenase Wild-Type Glioma
Source: Front Cell Dev Biol. 2021 Apr 30;9:654407. doi: 10.3389/fcell.2021.654407 (PMC8119999; doi:10.3389/fcell.2021.654407)
Supplement: Supplementary file 7 [file Table_6.XLSX]

## Sheet: TCGA
Sample	TERT status	Microglia	Macrophage	neutrophil	CD8.T	Tcm	Th1	Tfh	eosinophil	NK.cell	Th	Th2	Th17	Tem	Tgd	NK.CD56dim	NK.CD56bright	DC	Treg
TCGA-41-5651	Mutant	-0.546022	-0.402659	0.193737	0.327826	-0.306308	0.313585	0.24426	0.219195	0.27544	0.339099	0.462311	0.571816	0.207628	0.61039	0.315749	0.260274	-0.305175	-0.784367
TCGA-FG-6692	Mutant	-0.533432	-0.228993	0.217118	0.309718	-0.274213	-0.197622	0.186548	-0.185866	0.32978	0.342592	0.257797	-0.796748	0.411061	0.354092	0.514924	0.425398	-0.460875	0.522911
TCGA-FG-A4MW	Mutant	-0.494211	-0.234056	-0.223775	0.253224	-0.335009	0.229117	0.367359	0.212203	0.30715	0.199233	0.292082	0.338753	0.288642	0.691057	-0.242868	0.382181	0.297711	-0.96496
TCGA-32-1970	Mutant	-0.492387	-0.426898	0.322181	0.174107	-0.335514	0.354849	0.395007	0.285866	0.28501	-0.171114	0.372719	-0.501854	0.256751	0.726287	0.457922	0.470846	-0.262295	0.913747
TCGA-HT-8011	Mutant	-0.491326	-0.423834	-0.49736	0.248641	0.442682	-0.237732	-0.186192	-0.247283	0.333918	0.588758	0.532088	0.420054	0.233996	-0.480352	0.614354	-0.281983	-0.377381	0.886792
TCGA-06-0125	Mutant	-0.431984	0.282032	0.471642	-0.224864	0.224021	0.211858	0.234649	0.169689	-0.240011	-0.360736	0.384226	-0.626985	0.393345	-0.628856	-0.191499	-0.436949	-0.65847	-0.749326
TCGA-26-5132	Mutant	-0.420399	-0.201184	-0.318085	0.318394	-0.348475	0.335314	-0.207476	0.291237	0.267736	0.212888	0.392792	-0.868545	-0.211155	-0.576166	0.472386	-0.438655	-0.247461	0.978437
TCGA-19-5960	Mutant	-0.420221	-0.274941	-0.590101	-0.181606	0.467748	-0.209025	0.32335	-0.274651	0.212177	0.277736	0.470749	-0.734999	-0.242245	0.384642	0.208768	-0.228786	0.308652	0.749326
TCGA-DU-7013	Mutant	-0.409861	0.202176	-0.452085	0.240731	0.426619	-0.187266	0.204528	-0.166426	-0.253151	0.2901	0.574135	0.54007	-0.270896	-0.620579	-0.299451	-0.480045	0.420929	0.568733
TCGA-HT-A5RA	Mutant	-0.390622	-0.241405	-0.303297	-0.196695	-0.286673	0.359684	-0.234348	0.164044	0.392562	0.410287	0.32758	0.701687	-0.25541	-0.807588	0.626366	-0.306611	-0.337396	0.520216
TCGA-HT-8104	Mutant	-0.362819	-0.163138	-0.478454	-0.157768	0.206453	0.386405	0.224867	-0.220467	0.229891	0.36859	0.370031	0.308943	-0.308191	-0.305348	-0.542299	0.355632	-0.449608	-0.679245
TCGA-06-0744	Mutant	-0.342568	-0.387317	0.190331	0.410929	0.205161	-0.147413	-0.135232	0.335603	0.254602	0.303608	0.180782	-0.904268	-0.268649	0.745257	0.216311	0.275682	0.319786	-0.991914
TCGA-27-2528	Mutant	-0.336527	0.305883	-0.36408	0.186713	-0.236263	0.330451	-0.402578	-0.182498	0.424811	0.302626	0.539078	-0.597267	-0.203706	-0.309583	0.297588	-0.257164	0.311475	-0.727763
TCGA-CS-5395	Mutant	-0.329204	-0.289698	-0.44831	-0.350934	0.452748	-0.257434	0.301892	-0.219282	0.229426	0.325069	0.34786	0.668022	-0.23422	0.604213	-0.279996	0.276712	0.34153	0.822102
TCGA-02-2485	Mutant	-0.327163	-0.428201	-0.453031	0.496138	-0.315608	0.385455	-0.203929	0.271859	0.179627	0.237261	0.320447	-0.578565	0.244353	0.598499	0.431079	0.441242	0.52055	-0.566038
TCGA-CS-6186	Mutant	-0.313202	-0.49288	-0.381001	0.406324	0.445777	-0.236198	-0.240588	0.250326	0.361767	0.277208	-0.258863	0.390244	-0.297505	0.850949	0.382118	-0.472912	-0.398456	-0.706199
TCGA-06-5415	Mutant	-0.310853	-0.430639	0.231791	0.507743	-0.20925	0.247642	-0.206738	0.247601	-0.181391	-0.248467	0.301151	-0.60574	-0.309713	0.693767	0.242064	0.326413	-0.5588	0.601078
TCGA-DU-8165	Mutant	-0.257825	-0.328469	-0.165384	-0.447723	0.386853	-0.255568	0.199634	-0.202205	0.237182	0.372159	0.478367	0.798143	-0.256607	-0.914406	0.360915	-0.2479	-0.259358	0.943396
TCGA-HT-A61C	Mutant	-0.245632	-0.244939	-0.29669	0.347403	-0.284907	-0.214687	-0.245324	-0.243389	0.196405	-0.365774	0.4439	0.628639	0.329487	0.401084	0.28022	0.539522	-0.582211	-0.762803
TCGA-DU-A5TT	Mutant	-0.24293	-0.247645	-0.225178	0.210489	-0.268251	0.260983	0.308838	0.319842	0.347382	0.256497	-0.333288	-0.913279	-0.300314	0.641019	-0.52693	-0.358222	-0.254098	0.754717
TCGA-06-0211	Mutant	-0.240504	0.373244	0.538292	-0.306728	-0.450178	0.296874	-0.300076	-0.251208	-0.288503	-0.24273	0.20864	-0.559807	0.359451	-0.739613	0.471928	-0.473577	0.921426	-0.797844
TCGA-DU-6402	Mutant	-0.217885	0.341348	-0.250992	-0.202639	-0.308654	0.345195	0.260365	-0.185555	0.242625	0.1587	-0.245043	-0.700098	-0.24013	-0.661257	0.535456	-0.625183	0.355009	0.803235
TCGA-DU-5847	Mutant	-0.208017	-0.29878	0.287361	-0.284955	0.222866	-0.20941	0.204345	-0.230951	0.240434	0.311382	0.248333	0.651592	-0.379308	0.463415	0.231924	-0.367602	-0.501469	0.908356
TCGA-27-2523	Mutant	-0.206263	-0.355111	-0.234207	0.379808	-0.310847	0.235528	0.227726	-0.221022	0.200622	0.418608	0.526815	-0.459823	-0.389057	-0.427626	0.428026	-0.399407	-0.365118	-0.54717
TCGA-HT-7860	Mutant	-0.201967	-0.214561	-0.426746	-0.284442	0.407613	0.170992	0.179278	0.1978	0.238466	0.236496	-0.356262	-0.456155	-0.252957	0.638753	0.444194	-0.443996	0.698224	0.609164
TCGA-DU-6405	Mutant	-0.2019	-0.206773	-0.375802	-0.239535	0.407453	-0.244511	0.224583	0.16201	0.355676	-0.322838	0.356522	0.319783	0.32202	-0.325203	-0.249911	0.252055	-0.650414	-0.671159
TCGA-06-0686	Mutant	-0.165741	0.154326	0.23878	0.348327	-0.483061	0.240126	-0.228443	-0.17174	-0.232426	-0.371308	0.49314	-0.48881	0.399428	0.413097	-0.281941	-0.360278	0.376352	-0.749326
TCGA-DU-6403	Mutant	-0.162398	-0.232388	-0.29601	-0.221114	0.241315	0.154503	0.190222	-0.269054	-0.200384	-0.209195	0.434368	0.660834	0.217321	0.430894	-0.482779	-0.256972	0.240272	0.522911
TCGA-DU-8158	Mutant	-0.160209	0.19251	0.262536	-0.40457	0.239415	-0.16782	0.386701	0.281543	0.350555	-0.385145	-0.427936	0.51588	-0.334673	-0.754943	0.425748	0.477092	0.407456	0.956873
TCGA-FG-7643	Mutant	-0.158756	-0.266706	-0.164068	0.304288	-0.148873	-0.219753	0.295751	0.230288	-0.330233	-0.359174	-0.303108	-0.363144	-0.242547	0.688347	-0.351828	0.300222	0.661715	0.595687
TCGA-06-0157	Mutant	-0.144127	-0.16216	0.307437	0.255135	-0.412644	0.231068	-0.172017	0.231224	-0.315492	0.282738	0.40733	0.506801	0.39042	0.600271	-0.21558	-0.448543	-0.308732	-0.84097
TCGA-FG-A4MU	Mutant	-0.138016	0.291503	0.344318	-0.189	0.198775	-0.339555	-0.209228	0.244574	0.300406	-0.161721	-0.226284	-0.571816	0.396438	-0.829268	0.335577	0.395171	-0.763229	-0.690027
TCGA-19-2620	Mutant	0.128389	0.350625	0.367262	0.249334	-0.179361	-0.241275	-0.174001	0.352977	-0.223506	-0.399222	-0.456699	-0.659089	-0.56708	0.53468	0.438119	-0.38139	-0.315419	0.649596
TCGA-06-5411	Mutant	0.189533	0.171535	0.246036	0.284935	-0.336917	0.250076	-0.251616	-0.203259	-0.367998	-0.285142	0.300067	-0.409214	-0.426699	0.701897	0.295009	0.361671	0.50093	-0.894879
TCGA-14-2554	Mutant	0.198193	0.415853	-0.186226	0.37716	-0.380272	0.222473	0.20734	-0.229726	0.199678	0.208359	0.205244	-0.73114	-0.618694	-0.606557	-0.232535	-0.410641	-0.334136	-0.827493
TCGA-CS-6188	Mutant	0.19944	0.356235	0.250846	-0.379855	0.309149	-0.275999	0.227252	0.25621	0.256157	0.14654	-0.312439	0.683036	-0.374652	-0.417705	-0.455815	-0.245049	-0.676148	-0.768194
TCGA-DU-7012	Mutant	0.22624	0.364607	0.172945	-0.453732	-0.196672	0.228758	0.230305	-0.189122	-0.268802	-0.232398	-0.307781	0.781456	-0.24615	-0.696239	0.58072	0.296152	0.586176	0.997305
TCGA-06-0745	Mutant	0.234839	0.181908	0.514585	0.292572	-0.52635	-0.172676	-0.265234	0.284588	-0.348482	-0.352363	0.356339	-0.571816	-0.259102	0.516659	0.386649	-0.326498	-0.32821	-0.865229
TCGA-14-1034	Mutant	0.24085	0.457531	0.374325	-0.312379	-0.409885	-0.205986	-0.220149	0.215352	0.351298	-0.199876	0.28541	0.482385	-0.477036	-0.65154	0.418462	-0.437161	-0.243012	-0.943396
TCGA-HT-A617	Mutant	0.249226	0.326488	-0.313645	0.353283	-0.184859	-0.162319	-0.193926	0.267264	-0.17318	-0.388473	-0.45046	-0.815399	-0.18929	0.70094	-0.60733	0.283044	0.814208	-0.58221
TCGA-HT-7882	Mutant	0.257297	0.489635	0.534485	-0.232761	-0.210307	0.352708	-0.45329	-0.34304	-0.23364	-0.285497	-0.231086	0.373984	0.19111	-0.910569	0.301735	-0.505623	0.515349	0.509434
TCGA-27-1831	Mutant	0.257577	0.344893	-0.137234	0.358534	-0.380563	0.281885	-0.240287	-0.284047	-0.365872	0.217687	0.381348	-0.797196	-0.457863	0.7971	-0.246901	-0.391384	-0.323957	-0.954178
TCGA-DU-8161	Mutant	0.273167	-0.174219	-0.162817	-0.391324	0.344517	0.252174	0.347782	0.266671	-0.354564	0.233351	-0.388553	0.4954	-0.362795	0.309737	0.47561	-0.451199	0.60093	0.956873
TCGA-CS-5397	Mutant	0.275984	0.260089	-0.339247	-0.445944	0.323778	-0.283601	0.34913	0.206744	0.2551	-0.212547	-0.16292	0.531087	-0.345745	-0.829159	-0.420202	0.534302	-0.360656	0.690027
TCGA-06-0210	Mutant	0.279879	0.524662	0.629836	0.164757	-0.384895	0.203578	-0.481443	-0.327397	0.177466	-0.402136	0.176235	0.417344	-0.329363	-0.730975	-0.430839	-0.467242	0.355081	0.816712
TCGA-DB-A64O	Mutant	0.291443	-0.260645	-0.265006	-0.290609	0.257741	-0.182727	0.395795	0.373045	0.174757	-0.330301	-0.444282	-0.416277	0.275005	0.548567	-0.565025	0.499485	-0.288876	0.787062
TCGA-DU-5852	Mutant	0.296039	0.263763	0.27529	-0.203507	0.21382	-0.164903	0.184676	-0.348657	0.21037	-0.171897	-0.187733	-0.349593	0.22922	0.745083	-0.245317	-0.273575	-0.471068	-0.919137
TCGA-26-5135	Mutant	0.307012	0.205358	0.383732	0.247216	-0.458417	-0.247679	0.20013	-0.248095	0.233324	-0.4584	0.194376	0.683	-0.204848	0.420054	0.543732	0.364897	-0.598361	-0.819407
TCGA-HT-A4DS	Mutant	0.31302	-0.153602	-0.400715	0.310399	-0.436743	-0.196233	0.187616	-0.222193	0.217948	-0.369663	-0.233396	-0.444444	0.401068	0.892296	0.469476	0.393329	0.460215	-0.574124
TCGA-DU-7006	Mutant	0.317597	0.335801	0.308484	-0.40641	0.268272	-0.221694	-0.322068	-0.21734	0.246249	0.353691	0.154776	0.546166	-0.219264	-0.861525	-0.359827	-0.569949	-0.463776	-0.533693
TCGA-06-0190	Mutant	0.331765	0.483695	0.530249	-0.265865	-0.483398	0.337476	-0.40945	-0.280823	-0.142531	-0.376204	-0.261052	-0.523164	0.215562	-0.918699	0.222527	-0.355766	0.443861	0.87062
TCGA-CS-4941	Mutant	0.348084	-0.293418	0.41504	-0.26938	0.253686	-0.28323	-0.219097	0.202231	-0.224182	0.31767	-0.366664	0.48452	0.206563	0.46602	0.340653	-0.394713	-0.278068	0.902965
TCGA-19-1389	Mutant	0.354412	0.583454	0.554083	-0.25944	-0.410025	0.225657	-0.336479	-0.458417	0.251034	-0.428277	0.163568	-0.563686	-0.399864	-0.831978	-0.205901	-0.640962	0.522906	-0.975741
TCGA-DU-A5TY	Mutant	0.355718	0.41114	0.252311	-0.335878	0.235238	-0.2877	-0.191488	-0.2531	-0.208019	0.419814	-0.376516	-0.468835	-0.402667	-0.588152	-0.563736	-0.282675	0.375963	0.84097
TCGA-14-1823	Mutant	0.360429	0.422067	0.370079	0.283441	-0.33554	-0.304706	-0.320847	-0.295528	-0.281199	0.131464	0.259394	-0.458409	-0.512632	-0.685766	0.428872	-0.275622	0.258942	-0.706199
TCGA-DU-7290	Mutant	0.384814	0.152651	0.206597	-0.494071	0.283422	-0.238648	-0.247044	0.351269	0.195845	-0.372213	0.245868	0.771332	-0.569151	-0.761284	0.291209	0.503159	-0.538742	0.555256
TCGA-FG-6688	Mutant	0.386739	0.32176	-0.231211	-0.322003	-0.418308	0.200449	0.21555	0.18057	0.285102	-0.336612	-0.222912	0.525923	-0.306608	0.390468	-0.445893	-0.375639	0.525645	0.698113
TCGA-06-0171	Mutant	0.395682	0.4411	0.716117	-0.308112	-0.236308	-0.202899	-0.376946	-0.216468	-0.287478	-0.424767	-0.486842	0.561053	0.399421	-0.758808	0.440055	-0.57313	0.555446	0.665768
TCGA-06-2557	Mutant	0.437686	0.257877	0.218722	-0.237689	-0.180384	0.187858	-0.309219	-0.318276	-0.311889	-0.308345	-0.181552	0.50018	0.435548	-0.31359	0.206388	-0.35989	0.611305	0.927224
TCGA-HT-8110	Mutant	0.450551	0.287501	0.492585	-0.445362	-0.261891	-0.402061	0.166998	-0.169449	-0.469748	-0.365327	0.258949	0.68436	0.531925	0.704989	-0.285208	0.241096	0.432455	0.663073
TCGA-HT-7854	Mutant	0.473171	0.211152	0.250644	0.156653	0.253535	-0.309567	-0.14442	0.242072	-0.278579	0.271835	-0.586394	0.417772	-0.305855	-0.441734	-0.503993	0.369587	-0.341314	-0.838275
TCGA-DU-5854	Mutant	0.490548	0.316163	0.390452	-0.317942	0.214505	-0.395241	0.233536	-0.342393	-0.173728	0.207768	-0.465006	0.654222	0.228658	0.446941	0.315385	0.574155	-0.314613	-0.778976
TCGA-HW-A5KK	Mutant	0.668172	0.280812	0.311787	-0.238507	-0.221287	-0.376973	0.179976	-0.131248	-0.201774	-0.401867	-0.627483	0.663957	0.385914	0.321753	-0.666556	0.274658	0.526074	-0.851752
TCGA-P5-A5EY	WT	-0.313786	-0.309694	-0.46626	0.228934	0.284736	-0.22272	0.289562	0.213811	-0.174502	0.308674	-0.327649	-0.298103	0.433531	0.717091	0.318696	0.474782	-0.442505	-0.557951
TCGA-DH-5140	WT	-0.444342	-0.33557	-0.45848	0.317546	0.261187	-0.154971	0.268647	-0.256378	-0.203587	0.347535	0.366688	-0.435461	0.406885	0.716105	0.346154	0.352702	-0.401156	-0.673854
TCGA-HT-8564	WT	-0.289643	-0.413175	-0.451826	0.216674	0.480001	0.207129	0.341703	0.246669	0.196674	-0.325246	-0.2992	0.306233	0.370604	0.737691	0.277473	0.527654	-0.549117	0.628032
TCGA-CS-6669	WT	-0.364323	-0.45719	-0.448474	0.212223	0.373516	0.261246	0.341873	0.173489	0.178312	-0.344834	0.189308	0.498917	0.492158	0.612466	-0.256815	0.586709	-0.272536	0.819407
TCGA-HT-8019	WT	-0.256147	-0.465858	-0.43164	0.308025	0.309407	0.183376	0.419025	0.214066	0.279143	-0.249595	-0.279105	-0.365854	0.377259	0.729412	-0.17381	0.56019	0.319672	0.784367
TCGA-DU-7292	WT	-0.338941	-0.31657	-0.407757	0.172476	0.274517	0.365891	0.282975	0.297475	0.163796	-0.325416	0.358009	-0.528557	0.334992	0.57626	-0.287409	0.493313	0.362773	-0.695418
TCGA-HT-8558	WT	-0.269752	-0.429821	-0.330412	0.316625	0.279679	0.279298	0.364798	-0.229011	-0.171865	0.196538	-0.339494	0.409214	0.367297	0.673012	-0.182936	0.641666	-0.371762	0.773585
TCGA-HT-7469	WT	-0.281463	-0.42481	-0.322382	0.170977	0.550425	0.178145	-0.398925	0.234242	0.215355	0.535023	0.299893	-0.61476	0.30572	0.580217	-0.34726	-0.272699	-0.685552	0.681941
TCGA-FG-5963	WT	0.397703	0.34797	-0.319002	-0.219574	-0.307119	-0.267238	0.180511	-0.188311	-0.210186	-0.310021	-0.305801	0.368564	0.491465	0.53195	0.350948	-0.219399	0.423548	0.876011
TCGA-FG-8181	WT	-0.228106	-0.366874	-0.302996	0.285121	0.304323	0.308809	0.32556	-0.198938	0.194599	-0.42707	-0.403874	-0.422764	0.474087	0.680789	-0.351648	0.472236	-0.499625	-0.657682
TCGA-HT-8015	WT	-0.184641	-0.236167	-0.248299	-0.245689	0.202814	0.357333	0.338884	-0.299721	-0.320094	-0.270829	-0.350376	0.602165	0.399782	0.407963	0.460054	0.691212	-0.237705	0.660377
TCGA-DU-6404	WT	-0.264433	-0.414759	-0.247445	-0.261474	0.254318	-0.248498	0.285619	0.239134	0.1575	0.278937	-0.10679	-0.382707	0.525382	0.322493	0.499307	0.393149	-0.542527	-0.533693
TCGA-HT-8107	WT	-0.277913	-0.413453	-0.242948	0.280229	0.453338	0.238999	0.34194	-0.243225	0.23896	-0.264695	-0.386371	0.479675	0.364542	0.514293	-0.431319	0.502676	0.494509	0.592992
TCGA-P5-A5F6	WT	-0.248788	-0.261925	-0.234543	0.176906	0.294449	-0.214611	-0.272619	0.317086	0.200747	0.303495	-0.270118	0.663957	-0.283292	-0.805677	0.583857	0.253728	0.426461	-0.746631
TCGA-DU-8162	WT	-0.185817	-0.348088	-0.188099	-0.281399	0.311453	0.362505	0.32654	0.235647	-0.281286	-0.346638	-0.263602	0.569106	0.372629	0.59181	0.388796	0.446507	0.318468	0.630728
TCGA-HT-7680	WT	0.384945	0.282394	0.29516	-0.199405	0.292178	-0.349667	-0.271113	0.307643	-0.288403	0.232397	-0.492809	0.685899	-0.310325	-0.297934	-0.42146	-0.376061	0.196721	0.684636
TCGA-HT-7857	WT	0.614952	0.204398	0.297216	-0.180133	-0.22689	-0.289599	-0.384943	-0.247847	0.213123	-0.210478	-0.366182	0.704607	-0.389197	-0.815718	-0.246578	-0.452305	-0.346995	-0.797844
TCGA-HT-7691	WT	0.399863	0.358189	0.311023	0.254562	-0.255254	-0.221901	0.265413	-0.245507	-0.278458	-0.181681	-0.430179	-0.855189	-0.339938	0.635471	-0.465666	-0.603561	0.526425	-0.687332
TCGA-HT-A5RC	WT	0.277046	0.20132	0.347288	-0.222204	0.223689	-0.315473	-0.331041	0.245738	0.320326	-0.288968	-0.268322	0.650883	0.268963	-0.75824	-0.300369	-0.420275	-0.573802	-0.894879

## Sheet: CGGA
Sample ID	TERT	Microglia	Macrophage	neutrophil	CD8.T	Tcm	Th1	Tfh	eosinophil	NK.cell	Th	Th2	Th17	Tem	Tgd	NK.CD56dim	NK.CD56bright	DC	Treg
CGGA_1188	Mutant	-0.173141	-0.231371	0.178429	-0.298322	-0.414608	0.177515	0.189428	-0.221375	0.26248	0.358337	-0.263805	0.558074	0.295448	0.906516	0.607997	-0.263384	0.611538	-0.619718
CGGA_1079	Mutant	0.264976	-0.196604	-0.230816	0.406763	0.203194	-0.196825	-0.237496	-0.181632	-0.193581	-0.26814	-0.333641	-0.690539	-0.228653	0.727474	-0.271733	0.527847	-0.586122	-0.8
CGGA_1180	Mutant	-0.199617	-0.215075	0.252889	-0.265661	-0.41045	-0.217789	0.136989	0.207308	0.466125	0.3386	0.329588	-0.558074	-0.323611	0.63646	-0.363372	0.393125	-0.472854	-0.780282
CGGA_1346	Mutant	0.28215	0.232919	0.180881	-0.315806	-0.302177	0.15503	0.0962287	-0.402616	0.347904	-0.28544	0.416638	0.709446	-0.323482	-0.486816	0.378622	-0.493547	-0.623252	-0.814085
CGGA_1039	Mutant	-0.492182	-0.459101	-0.418242	0.324797	0.40316	0.204823	-0.29874	0.215546	-0.225825	0.369894	0.547956	-0.910565	0.314834	0.74221	0.319372	0.335895	-0.495152	-0.71831
CGGA_599	Mutant	0.264036	-0.227597	0.229829	-0.28354	0.237381	0.227994	0.270707	0.207385	-0.257872	0.19948	-0.362024	-0.541076	-0.435312	0.628189	-0.398256	0.427641	0.662114	-0.769014
CGGA_448	Mutant	0.584142	0.474605	0.304303	-0.501587	-0.371113	-0.148418	-0.205624	-0.256026	0.245676	-0.278226	-0.243931	0.646628	-0.44402	-0.534284	0.379295	-0.407105	-0.250936	-0.825352
CGGA_837	Mutant	-0.491805	0.154876	0.484579	0.413301	-0.238102	0.299853	-0.241232	-0.218447	-0.295503	0.244333	0.344007	-0.543909	-0.290012	-0.665225	-0.444767	0.334767	-0.496125	0.884507
CGGA_789	Mutant	0.428587	0.231867	0.266014	0.297775	-0.42222	-0.212478	0.284288	0.0968154	0.178768	-0.522872	-0.633003	-0.416002	0.360752	-0.615073	0.300188	0.724887	-0.467967	0.878873
CGGA_1338	Mutant	-0.418923	0.323269	0.514074	0.193317	-0.183846	0.231109	-0.226358	0.241578	0.200192	-0.473256	0.23928	-0.428298	-0.235165	-0.624229	-0.354445	-0.310632	-0.329906	0.785915
CGGA_732	Mutant	-0.438173	-0.360052	-0.215337	0.37123	0.336989	0.184428	-0.17486	0.331285	-0.31728	0.434508	0.258635	-0.830986	0.284687	0.787127	-0.267519	-0.266711	-0.691998	-0.76338
CGGA_1015	Mutant	0.23603	0.168149	0.217442	-0.295147	0.40148	0.284269	-0.318501	-0.307199	-0.220311	-0.435222	0.23217	0.492866	0.255354	-0.818801	0.599561	0.28635	-0.309346	0.907042
CGGA_616	Mutant	0.243404	0.305291	0.584343	-0.409626	0.2212	-0.270116	-0.199335	-0.233576	0.245933	-0.326204	-0.31293	0.77472	-0.387192	-0.604955	0.209302	-0.358489	0.266905	-0.876056
CGGA_876	Mutant	0.485986	0.394917	0.377738	-0.23668	-0.292262	-0.442181	-0.363126	0.194082	0.182344	-0.339523	-0.452114	0.517501	-0.402301	-0.969092	0.573114	-0.285549	-0.332328	-0.856338
CGGA_1280	Mutant	-0.27014	-0.291307	-0.277309	-0.211584	0.385821	-0.221751	0.299159	0.282903	-0.37317	-0.283147	0.320491	-0.515581	0.178607	0.452639	-0.214086	0.371765	-0.27184	-0.76338
CGGA_494	Mutant	0.246913	-0.409917	-0.40674	0.229447	0.269976	0.298648	0.411591	0.212021	-0.358768	-0.320543	-0.370151	-0.390935	0.355673	0.566678	0.393614	0.539938	0.334772	-0.622535
CGGA_413	Mutant	-0.237886	-0.231018	-0.185428	0.177423	0.306357	-0.254515	-0.240897	0.343328	-0.323935	0.331504	0.236711	0.31728	0.166179	-0.444911	0.398932	-0.368472	-0.377802	0.952113
CGGA_565	Mutant	0.207459	-0.35159	0.179609	-0.300341	0.216965	0.288704	0.343108	0.193343	-0.257664	-0.378332	-0.409562	0.626146	0.417747	0.594901	-0.301666	0.574468	0.600289	-0.757746
CGGA_D11	Mutant	0.261412	-0.320545	0.334552	-0.300454	-0.306086	0.278511	-0.168712	0.271916	-0.336815	0.190615	0.281379	0.345169	0.35125	0.289999	0.445861	0.357011	-0.355971	0.935211
CGGA_1240	Mutant	0.493262	0.396903	0.452091	-0.41881	-0.445548	0.3726	-0.483369	0.163155	-0.209007	-0.195447	-0.213382	0.417847	-0.288904	-0.779037	0.293605	-0.408615	0.402795	0.583099
CGGA_804	Mutant	0.462755	-0.217251	-0.193438	-0.277223	0.210356	-0.307463	0.214001	0.20524	-0.484663	0.315989	-0.253457	0.409857	-0.209423	0.762002	-0.333324	-0.305324	0.45427	0.847887
CGGA_1049	Mutant	-0.339512	0.234291	0.274879	-0.276619	0.392669	0.237926	-0.243323	0.225079	0.353111	-0.314672	-0.290304	-0.628895	-0.362862	-0.452971	0.391148	-0.303613	0.407473	0.760563
CGGA_272	Mutant	0.231464	0.31738	0.349259	-0.392908	0.180031	-0.215095	-0.324123	-0.305768	0.338057	0.30701	0.448278	0.441384	-0.303267	-0.634561	0.196477	-0.538812	-0.553266	0.712676
CGGA_633	Mutant	-0.470996	-0.408279	-0.426111	-0.153116	0.292412	0.219094	0.376947	0.433614	-0.214532	0.201262	-0.333852	0.541828	0.436119	0.708999	0.563811	0.391405	0.573782	0.51831
CGGA_1035	Mutant	-0.220111	0.411488	0.563383	-0.337522	-0.184899	-0.176126	-0.334424	-0.256683	0.220076	-0.305037	-0.299095	0.818697	0.245342	-0.926751	0.287791	-0.304919	0.657274	0.715493
CGGA_564	Mutant	0.173802	-0.274482	0.267854	-0.427278	-0.244991	0.296283	0.266505	0.282481	-0.424663	-0.441488	0.284719	0.606288	-0.269213	0.807365	0.599166	0.544613	0.460714	-0.870423
CGGA_1019	Mutant	0.385561	0.390621	0.279852	0.27107	-0.38342	0.179314	-0.265289	-0.176789	0.384487	-0.35902	-0.409642	0.447592	-0.503524	0.601036	0.322674	0.39746	-0.585524	-0.735211
CGGA_1342	Mutant	-0.287914	0.275465	0.57926	-0.198597	0.312532	-0.195455	-0.4096	-0.21599	0.217842	-0.320107	0.368904	-0.634186	0.352943	-0.828822	-0.298657	-0.395079	0.254286	0.625352
CGGA_624	Mutant	-0.299521	0.374474	0.681437	-0.356231	0.196484	-0.217014	-0.157362	0.243489	-0.310679	-0.415782	-0.290991	0.84136	0.438286	-0.764654	0.241279	-0.480795	0.617071	-0.56338
CGGA_782	Mutant	0.267557	0.289362	0.287799	-0.355811	0.473299	-0.331489	0.118108	0.260593	-0.250565	-0.211819	0.191527	0.511124	0.225467	-0.692062	-0.646299	-0.416427	-0.637143	0.971831
CGGA_727	Mutant	0.207699	-0.319343	-0.232635	0.214183	0.3627	0.36907	0.25644	-0.235324	-0.294316	0.340927	-0.236854	0.495366	-0.336702	0.72238	-0.459689	0.455322	-0.353038	0.771831
CGGA_D26	Mutant	-0.277755	-0.18972	0.321963	0.207074	-0.323095	-0.191115	-0.2665	0.185976	0.441029	-0.188746	0.271665	-0.594901	-0.29398	-0.844193	0.443555	0.284135	-0.651429	0.912676
CGGA_1227	Mutant	-0.476165	-0.329381	0.256138	0.247156	0.309555	0.141067	0.2028	0.424329	-0.216565	0.203089	-0.202847	0.604643	0.358533	0.735341	-0.296512	0.477165	-0.382857	-0.757746
CGGA_1271	Mutant	-0.273596	0.250708	-0.409768	-0.308697	0.260918	0.269403	-0.327481	0.190896	0.340789	-0.308985	0.361841	0.520268	0.288011	-0.456494	0.604904	-0.508692	0.625843	0.583099
CGGA_1313	Mutant	0.226003	0.467409	0.300673	-0.178768	0.275333	-0.258416	-0.333684	0.22774	-0.193904	-0.417177	-0.326244	-0.368574	-0.167886	-0.669534	-0.554857	-0.469821	0.315559	-0.95493
CGGA_488	Mutant	-0.297441	-0.463857	0.212949	-0.296901	0.292417	0.38193	0.309985	-0.211531	-0.20168	-0.404938	0.362475	0.560907	0.355843	0.462196	0.276163	0.472569	-0.389421	0.842254
CGGA_1343	Mutant	-0.555877	-0.380382	-0.335337	0.183853	0.382082	0.298561	-0.208958	0.259524	0.251932	0.415565	0.555646	-0.755479	0.487551	0.624363	-0.258721	-0.368813	-0.42681	0.625352
CGGA_681	Mutant	-0.401912	0.194765	-0.311812	-0.258133	0.312854	0.24479	-0.149526	-0.345525	0.372174	0.417981	0.467685	-0.461111	-0.409531	-0.621402	-0.499128	-0.595033	-0.338704	-0.608451
CGGA_902	Mutant	-0.420758	-0.32863	0.203346	0.270797	0.317176	0.181382	-0.24506	-0.419884	0.253951	0.288182	0.551772	0.515634	0.509606	-0.728493	-0.370142	-0.23977	0.246592	-0.856338
CGGA_848	Mutant	0.208605	0.188594	-0.383663	0.360226	-0.366406	0.256829	-0.261563	-0.226924	0.319793	0.16568	0.394663	-0.423609	-0.286386	0.535411	-0.201006	-0.294936	0.338942	-0.940845
CGGA_318	Mutant	-0.202689	0.364901	0.728682	-0.375375	-0.409672	0.274168	-0.428763	0.223482	-0.287347	-0.509037	0.192832	0.779037	-0.369281	-0.7171	0.241834	0.295648	0.704262	0.571831
CGGA_1023	Mutant	-0.343519	-0.382165	0.164653	0.210292	-0.408074	0.309475	0.216714	0.314515	0.295425	-0.31451	0.340508	-0.502	0.383975	0.679887	0.233674	0.574992	-0.419265	-0.6
CGGA_274	Mutant	-0.406566	-0.268476	0.187761	0.194493	-0.381513	0.343166	-0.148272	-0.305173	0.21203	-0.35155	0.499234	0.601451	0.240939	0.525097	0.616991	-0.353371	0.53659	0.921127
CGGA_1370	Mutant	-0.452048	-0.399392	-0.518492	0.189208	0.350261	0.297698	-0.306798	0.211122	0.379232	0.511719	0.569634	-0.759066	-0.295349	0.665722	-0.265671	-0.488289	-0.469497	-0.712676
CGGA_1332	Mutant	-0.446511	-0.368831	-0.364914	0.286145	-0.342172	0.193939	0.207467	0.247355	0.542962	0.323384	0.409477	-0.659087	0.245649	-0.313095	0.296963	-0.310205	-0.413333	-0.704225
CGGA_1460	Mutant	-0.326176	-0.46179	-0.556262	0.242069	0.22921	0.312106	0.26066	0.264092	0.361338	-0.292745	0.431531	-0.606232	0.408952	0.566572	0.330426	0.299241	-0.492279	-0.867606
CGGA_1292	Mutant	-0.397845	0.18274	-0.455616	0.367988	0.218126	0.369198	0.289886	-0.354805	0.283904	-0.226389	0.275643	0.620728	0.450199	0.631789	-0.254113	0.245704	-0.532906	0.684507
CGGA_1258	WT	-0.134398	-0.101976	-0.25667	0.196226	-0.336193	0.218583	0.215119	-0.179063	0.335839	-0.285477	-0.328271	0.527743	-0.390277	0.864023	0.641611	-0.306673	-0.654273	-0.667606
CGGA_1270	WT	0.190708	0.270931	0.128123	0.235755	-0.420251	0.422982	0.30929	-0.37483	0.225136	-0.42746	-0.231999	-0.495751	-0.326017	0.510928	0.265947	0.282917	0.629393	-0.650704
CGGA_1224	WT	0.490287	0.457858	0.244015	-0.182187	-0.410473	-0.185464	-0.195803	-0.245974	0.175667	-0.34687	-0.409822	0.767464	-0.298464	-0.864023	0.602323	-0.462728	-0.365714	-0.701408
CGGA_1263	WT	-0.333029	0.331902	0.290561	-0.228386	-0.289651	-0.143676	0.419544	0.247552	-0.396947	-0.500936	-0.272453	0.618377	-0.26581	0.609876	0.526598	0.342264	0.286919	0.535211
CGGA_1283	WT	-0.488064	-0.477923	-0.334998	-0.203826	0.295748	-0.258174	0.229177	0.174203	0.382804	0.530436	0.458931	-0.770868	0.442463	-0.419668	0.5007	0.26361	0.628716	-0.597183
CGGA_669	WT	-0.304641	-0.344275	-0.407989	0.358178	0.274411	0.318971	0.438545	-0.237678	-0.242196	-0.235676	-0.394213	-0.895889	0.417679	0.518752	0.358591	0.475073	0.448135	0.769014
CGGA_1216	WT	0.145608	0.269194	-0.274855	-0.253865	-0.275814	-0.152041	-0.217927	0.246865	0.343915	-0.336003	-0.277161	0.484419	-0.324932	0.617699	0.479358	0.340195	0.24	-0.698592
CGGA_1140	WT	0.174951	-0.1988	-0.423502	0.298856	-0.262241	0.281	0.36974	-0.22548	-0.285206	-0.320772	-0.29989	-0.712929	0.363974	0.403769	0.313953	0.498747	0.319854	0.771831
CGGA_1081	WT	-0.357087	-0.323528	-0.440926	0.349641	-0.284234	-0.162883	0.420155	-0.270032	0.165757	0.465035	0.438165	-0.422096	0.289425	0.711048	-0.178889	0.287321	0.288571	0.659155
CGGA_D18	WT	-0.319502	-0.292653	-0.456408	0.364329	0.295713	0.301116	0.345668	-0.380228	-0.321999	0.323101	0.27113	-0.411246	-0.319257	0.47027	-0.336847	0.303697	-0.284843	0.997183
CGGA_1320	WT	-0.410911	-0.262248	-0.389756	-0.38115	0.289758	-0.211828	0.34771	0.278346	0.316641	0.287523	0.197275	0.820309	0.292614	0.746178	0.371918	0.376206	0.31232	-0.661972
CGGA_1411	WT	0.440513	0.445416	-0.212194	-0.287488	0.193748	-0.197783	0.215215	-0.192951	-0.463807	-0.325546	-0.46084	0.586402	-0.38321	0.338475	0.267442	0.398198	0.54657	0.876056
CGGA_1218	WT	0.37164	0.463505	-0.221134	-0.23698	-0.306967	-0.198675	0.195883	-0.162498	-0.313727	0.24832	-0.469395	0.624736	0.388783	-0.461001	-0.44502	-0.322186	-0.329023	0.88169
CGGA_1001	WT	0.512657	0.328615	0.27632	0.204707	-0.399208	0.30927	-0.296697	-0.259434	-0.219873	-0.486349	-0.414135	0.31728	-0.429947	-0.677054	0.625708	0.299094	-0.624122	0.898592
CGGA_D58	WT	0.204361	0.237507	-0.436045	0.279498	-0.316921	0.328955	0.368206	-0.218608	-0.345929	0.193839	-0.382143	-0.497507	-0.245739	0.793796	-0.186047	0.418464	0.517723	0.983099
CGGA_D16	WT	0.602378	-0.182893	0.352313	0.204401	-0.329183	-0.264596	-0.259534	-0.215745	0.215127	-0.329329	-0.318766	0.53494	-0.297516	-0.447203	0.454727	-0.401181	0.318461	0.580282
CGGA_D36	WT	-0.262315	-0.198341	0.508059	0.205057	-0.240741	0.255906	-0.298698	0.223461	0.355095	-0.21205	0.313225	-0.574732	0.307217	-0.951841	-0.242	-0.278888	0.575365	-0.819718
CGGA_269	WT	0.587186	0.284439	0.303047	-0.363357	-0.314524	0.253684	-0.201992	0.257684	-0.345582	-0.377674	-0.499738	-0.453996	-0.375426	-0.325779	-0.289088	0.541017	0.269239	-0.842254
CGGA_1083	WT	0.567135	0.327611	0.255601	-0.227257	-0.383216	-0.348423	-0.303884	-0.175562	0.392355	-0.444822	-0.366718	0.533568	-0.432199	-0.783594	0.284884	0.240607	-0.380026	0.96338
CGGA_859	WT	-0.210707	0.501863	0.502803	-0.33917	0.242365	0.303315	-0.414761	-0.219953	-0.234048	-0.383883	-0.253557	-0.397708	-0.387574	-0.777814	-0.258368	0.186246	0.47923	0.884507
CGGA_807	WT	-0.298412	-0.341282	-0.52405	0.341309	-0.301087	0.183261	0.433481	0.194083	-0.197886	-0.202282	-0.33596	-0.480028	0.464386	0.549418	0.395657	0.430892	-0.419658	-0.605634
CGGA_1301	WT	0.297234	0.480234	-0.151683	-0.33124	-0.226853	0.158277	0.2292	-0.27493	-0.372365	0.190946	-0.399745	-0.497343	-0.241279	0.636308	0.391708	0.463081	0.290029	-0.887324
CGGA_1136	WT	0.353408	0.289258	-0.207601	-0.245904	0.37991	-0.259545	0.26354	-0.24964	-0.434498	0.399511	-0.122132	-0.450086	-0.282719	0.600567	-0.316535	-0.517598	-0.500448	-0.884507
CGGA_495	WT	-0.302278	-0.274037	-0.330122	0.218934	0.244425	-0.219856	0.200141	-0.190194	-0.278892	0.355709	0.357672	-0.470508	0.338388	-0.6701	-0.271434	-0.555913	0.353418	0.628169
CGGA_796	WT	0.275694	-0.237385	-0.215346	-0.351807	0.190515	0.18277	0.222436	0.387007	-0.225517	0.275881	-0.556307	0.683214	0.430028	0.684089	-0.418605	0.425588	0.433308	-0.774648
CGGA_1340	WT	-0.243341	-0.298716	-0.428877	0.159112	0.487058	0.23832	0.427454	-0.126505	-0.282298	0.346353	-0.234346	-0.3922	0.377808	-0.416431	-0.584302	0.264571	-0.609006	0.740845
CGGA_1105	WT	0.36163	-0.168779	-0.175952	0.267259	-0.278154	-0.420938	-0.166191	0.188368	-0.256641	0.37067	-0.312741	-0.363953	-0.272802	0.381318	0.255086	0.263819	-0.306421	-0.912676
CGGA_1171	WT	0.580676	0.322874	0.327337	-0.337023	0.232838	-0.277693	-0.262997	-0.170503	-0.34629	0.318286	-0.492202	0.436462	0.351389	-0.494517	-0.316456	-0.464114	-0.342857	0.56338
CGGA_603	WT	0.450948	-0.433373	-0.202382	0.287711	0.375734	-0.286813	0.229003	-0.2538	-0.418354	0.337738	-0.188178	0.357988	-0.277751	-0.503514	0.237831	-0.584808	-0.288571	0.6
CGGA_808	WT	0.492188	0.351791	-0.176803	-0.146682	-0.264295	-0.342424	0.231973	0.209674	-0.299691	0.238015	-0.360153	-0.331445	-0.282179	-0.453227	-0.335474	-0.338559	0.326937	-0.884507
CGGA_1011	WT	0.470425	0.319985	0.272226	-0.326549	0.202606	0.317747	0.194661	-0.320673	-0.556859	-0.217408	-0.340756	0.543636	-0.447596	-0.283897	-0.196637	0.224247	0.448444	0.811268
CGGA_791	WT	-0.270375	-0.328108	-0.377815	0.42055	0.337698	-0.347105	0.312274	0.242337	-0.354464	0.292108	0.230168	-0.607442	-0.217335	0.81091	-0.352757	-0.427549	-0.312316	0.715493
CGGA_1072	WT	-0.126282	-0.387535	-0.4855	0.14939	0.207621	-0.156785	-0.19443	0.282238	-0.314339	0.464585	0.600373	0.498864	-0.209314	0.728038	-0.395982	-0.37106	-0.315738	0.656338
CGGA_1281	WT	-0.359083	-0.243813	-0.402763	0.316343	0.316462	0.224537	0.346989	-0.237749	-0.222158	0.290727	-0.334346	-0.664415	0.468175	0.342603	0.409949	0.400021	-0.52773	0.876056
CGGA_1078	WT	0.402807	0.298638	0.332723	-0.230946	0.227481	0.205394	-0.400703	0.299692	-0.294275	-0.230376	-0.554557	0.407956	0.290614	0.433428	-0.541609	0.325215	0.269372	0.960563
CGGA_426	WT	-0.165012	0.381446	0.209894	0.235737	0.242157	-0.215019	-0.448127	0.275544	0.288921	-0.410449	-0.227629	0.402266	-0.210236	-0.708215	-0.270349	0.547654	0.492265	0.709859
CGGA_483	WT	-0.270113	0.214669	0.232439	-0.330453	0.34028	0.326174	-0.335992	-0.347518	0.231788	-0.260896	0.33497	-0.404391	-0.236839	-0.696734	0.379964	0.346278	-0.468976	0.721127
CGGA_D03	WT	0.146159	0.229603	-0.262601	0.246673	-0.27918	-0.259987	0.23508	-0.211232	0.219697	0.30274	0.24081	-0.620397	-0.339422	0.389388	0.241792	-0.568363	-0.525986	0.952113
CGGA_842	WT	0.253171	0.305585	0.470691	-0.331727	-0.260747	0.184393	-0.331799	-0.153106	-0.202792	0.251217	0.220944	0.365439	-0.446069	-0.730878	-0.473007	0.303272	-0.301558	-0.814085
CGGA_680	WT	-0.355656	-0.339775	-0.380671	0.379396	0.505294	-0.164327	0.315454	-0.359958	-0.353788	0.496833	0.309302	-0.603399	-0.386593	0.532765	-0.515518	-0.311932	0.277143	-0.802817
CGGA_1406	WT	0.508878	-0.26181	-0.260877	0.201922	0.457504	-0.396386	0.384967	-0.293472	-0.354862	0.246185	-0.40083	0.27762	0.330478	0.538721	-0.452606	-0.550047	-0.693478	-0.892958
CGGA_773	WT	0.149695	-0.20255	-0.212687	-0.227026	0.396988	0.224683	0.385817	0.214806	-0.373617	-0.404183	-0.348557	-0.492918	0.396208	0.588713	-0.235517	0.522752	0.233233	-0.746479
CGGA_499	WT	-0.498023	-0.29403	-0.182891	0.292915	0.350465	0.270922	-0.181454	-0.217726	0.222622	0.327854	0.362785	0.716499	-0.246658	0.359109	0.304629	-0.372693	-0.464486	0.76338
CGGA_1234	WT	0.41659	0.268011	-0.160977	-0.382513	0.273703	-0.37839	-0.232862	-0.278783	-0.254212	0.302979	-0.164431	0.705382	-0.362785	-0.80102	0.588307	-0.34978	0.599547	-0.580282
CGGA_661	WT	0.575887	0.369195	0.355261	-0.313106	-0.261459	-0.378844	-0.288412	0.239463	-0.47365	-0.415355	-0.244511	0.476683	0.190171	-0.790612	0.523749	-0.740848	0.489106	-0.552113
CGGA_D44	WT	-0.501838	-0.467878	-0.337419	0.349982	0.269045	0.264076	-0.221557	0.356817	0.165007	0.326716	0.331611	0.501907	0.2977	0.634193	0.492859	0.45365	0.465714	-0.501408
CGGA_D35	WT	0.396715	0.303132	0.321014	0.28996	-0.533738	0.240835	-0.227896	-0.183515	0.474017	-0.538246	-0.404997	0.325779	-0.576324	-0.832861	0.597297	0.2149	0.604498	0.808451
CGGA_541	WT	-0.325964	-0.439835	-0.171421	0.244994	-0.279757	0.283953	0.381207	-0.258472	-0.279235	-0.373158	-0.23686	0.414456	0.473399	0.568392	0.618608	0.558697	0.37196	-0.684507
CGGA_1022	WT	0.214273	0.531394	0.49019	-0.492682	-0.374183	0.397442	0.21349	0.210081	0.23967	-0.486649	-0.306156	-0.342776	-0.582159	-0.66805	0.29937	0.33569	-0.302857	-0.619718
CGGA_1099	WT	0.329623	0.277564	0.216216	0.306332	-0.267545	-0.304136	-0.250992	-0.276577	-0.275509	0.307729	0.289817	-0.323433	-0.316035	-0.531074	-0.357169	-0.26477	-0.226667	0.676056
CGGA_1393	WT	-0.190214	-0.226057	-0.255002	0.312765	-0.219777	0.131159	0.202421	0.304603	0.20788	0.229583	-0.374949	-0.566572	0.243717	-0.546936	0.238372	0.282151	0.395113	-0.785915
CGGA_878	WT	-0.184866	-0.187096	-0.344283	0.216277	-0.211249	-0.228648	0.172592	0.24547	0.442284	0.226074	-0.219775	-0.566572	-0.311824	-0.651966	0.262756	-0.240042	-0.315976	0.997183
CGGA_1177	WT	0.305777	0.514215	0.721267	-0.243069	-0.47942	0.29468	-0.399514	-0.356172	-0.255081	-0.519992	-0.191718	0.475921	-0.367185	-0.694051	0.366851	-0.253551	0.354412	-0.664789
CGGA_1408	WT	0.373776	-0.290119	-0.335845	-0.337401	-0.292384	-0.181171	-0.174167	0.384526	-0.372084	-0.370132	-0.266407	0.52865	0.353736	0.617564	0.27907	0.555028	0.610968	0.743662
CGGA_1034	WT	0.441731	-0.219363	-0.237745	-0.359347	0.200385	0.238517	0.213809	0.352081	-0.482505	0.285428	-0.466918	0.327487	0.323683	0.353149	-0.54485	0.343792	0.37312	-0.839437
CGGA_659	WT	-0.303675	-0.332635	-0.260989	0.245345	-0.216413	0.328777	0.41937	-0.221176	-0.222482	-0.317464	-0.326221	-0.525244	0.486652	0.631107	0.481171	0.579448	0.257727	0.676056
CGGA_323	WT	-0.40942	-0.362161	-0.476132	0.275526	0.234554	0.260216	0.449171	-0.18457	-0.198847	-0.259171	-0.391829	0.458444	0.429461	0.748851	0.532008	0.551815	0.681502	0.802817
CGGA_D51	WT	0.351619	0.548478	0.20377	-0.334425	-0.428402	0.315009	0.25706	-0.259034	-0.263257	-0.269901	-0.434344	0.694051	-0.466697	-0.385822	0.518359	0.458685	0.649524	-0.529577
CGGA_1077	WT	0.365789	0.408821	0.387448	0.299173	-0.584621	-0.227284	-0.209112	-0.296283	0.187307	-0.363726	-0.315212	-0.470255	-0.563775	-0.419933	0.505063	0.388273	0.377107	-0.676056
CGGA_605	WT	0.219212	0.424556	-0.261823	0.17253	0.265997	0.217497	0.19494	-0.183072	-0.261607	-0.345157	-0.399238	0.484523	0.412239	-0.717636	0.302479	-0.395843	-0.291429	-0.892958
CGGA_1231	WT	-0.144863	0.221687	0.422486	-0.465755	-0.394249	0.306521	0.259071	0.238715	-0.354395	-0.461558	0.191172	0.466152	0.360165	0.751322	0.675707	0.322994	0.67279	0.614085
CGGA_1024	WT	0.195995	0.14927	-0.417566	0.241716	-0.378042	0.198384	0.283277	0.243843	-0.288195	0.356016	0.285298	-0.628895	-0.428543	0.441456	0.273679	0.232092	-0.520991	-0.901408
CGGA_1145	WT	0.43362	0.274856	-0.179711	-0.251334	-0.159821	-0.267426	-0.276327	0.298156	-0.248023	-0.192308	-0.373229	0.276871	-0.462635	-0.579907	0.360506	-0.369107	-0.569179	0.825352
CGGA_1124	WT	0.371835	0.442901	0.514915	-0.195078	-0.553764	-0.200621	-0.335875	-0.231153	-0.165769	-0.345168	-0.155577	-0.594046	-0.572115	-0.486359	0.499904	0.200573	0.556429	-0.856338
CGGA_1272	WT	-0.527755	-0.42663	-0.213213	0.332258	0.47016	-0.130365	-0.160908	0.24813	-0.270463	0.501501	0.410606	-0.673186	0.231664	0.719128	0.407538	-0.295941	-0.328571	-0.890141
CGGA_D37	WT	-0.210398	0.332728	0.295489	0.209717	-0.201713	-0.307534	-0.262884	0.240318	-0.316365	-0.422037	-0.363586	0.480296	0.330278	-0.734595	0.747737	-0.278132	0.806094	0.732394
CGGA_D09	WT	-0.504256	-0.358633	0.2378	-0.206093	-0.41527	0.250631	0.264915	-0.150823	0.236341	-0.218908	0.459877	0.736289	0.350596	0.598218	0.665578	-0.235895	0.78	-0.760563
CGGA_D06	WT	-0.167543	-0.31078	0.123123	-0.236404	-0.261399	0.412798	-0.188509	0.329983	-0.343442	-0.189487	-0.409937	0.618125	-0.244095	0.767705	0.521883	0.454188	0.687356	0.726761
CGGA_D02	WT	-0.402141	-0.405324	-0.17997	-0.27078	-0.243009	-0.296242	-0.287775	0.356961	0.570166	-0.214949	0.47177	0.310002	0.372115	-0.428123	0.350734	0.392597	-0.207005	0.526761
CGGA_834	WT	-0.471408	-0.183734	-0.443015	0.272057	0.321936	0.212098	0.193339	-0.194941	-0.31451	0.428837	0.58262	-0.399433	0.290445	0.589235	-0.49306	-0.3761	-0.436353	-0.890141
CGGA_1284	WT	0.408202	0.449198	0.363783	-0.427031	-0.245416	-0.140259	-0.348295	-0.224472	-0.333815	0.3891	-0.116148	0.462055	-0.239702	-0.660057	-0.329897	-0.270877	-0.245339	-0.873239
CGGA_D57	WT	-0.253297	0.153471	-0.138579	-0.202891	-0.30838	-0.158923	0.143354	-0.350298	0.313839	-0.297278	0.21194	0.616844	-0.233995	-0.468326	0.652932	-0.446224	0.710543	-0.892958
CGGA_1007	WT	-0.439073	-0.273524	0.182664	-0.156359	-0.33169	0.260135	0.244285	0.292251	0.275741	-0.290904	0.367073	0.342776	0.336688	0.513189	0.34593	0.312736	-0.334018	-0.88169
CGGA_1006	WT	-0.35882	-0.423587	0.354296	-0.241674	-0.218895	0.267273	-0.225062	0.346167	0.260659	0.183691	0.344936	0.680988	-0.330321	-0.774311	0.544415	0.31776	0.600276	0.740845
CGGA_1299	WT	-0.5384	0.254362	-0.334618	-0.175698	-0.274225	0.325703	0.230157	-0.180291	0.351237	0.384139	0.407101	-0.449049	0.283934	0.512029	0.43314	-0.479289	-0.360485	0.740845
CGGA_1026	WT	-0.353315	-0.452182	0.252219	0.30577	0.357539	-0.22298	0.304976	0.262068	-0.254448	0.408567	-0.235383	-0.303116	0.503429	0.576147	-0.30667	-0.595482	-0.762857	0.673239
CGGA_1214	WT	-0.379846	-0.170104	-0.414561	0.276907	-0.367304	0.230303	0.200558	0.184987	0.393745	0.279935	0.525519	-0.583647	-0.261956	0.57193	0.479243	0.311447	-0.681288	-0.715493
CGGA_1045	WT	0.234907	0.343109	0.33008	0.285437	-0.439237	0.314814	-0.126815	-0.242212	0.243445	-0.254061	0.182309	-0.575071	-0.451316	-0.534662	0.188953	-0.291369	-0.26701	-0.828169
CGGA_D32	WT	-0.326222	-0.291431	-0.253658	0.285505	0.214299	-0.208578	0.19905	0.222099	0.321468	-0.279255	0.301465	-0.637862	0.286701	-0.46051	-0.258811	0.463938	0.323992	-0.856338
CGGA_1091	WT	-0.314478	0.195686	0.223992	0.335842	-0.338198	0.289809	0.190457	-0.250048	0.259972	0.286456	0.407793	-0.441926	-0.621531	0.451338	-0.418605	-0.231603	-0.705714	-0.825352
