# Supplementary material for: TERT Mutation Is Accompanied by Neutrophil Infiltration and Contributes to Poor Survival in Isocitrate Dehydrogenase Wild-Type Glioma
Source: Front Cell Dev Biol. 2021 Apr 30;9:654407. doi: 10.3389/fcell.2021.654407 (PMC8119999; doi:10.3389/fcell.2021.654407)
Supplement: Supplementary file 8 [file Table_7.XLSX]

## Sheet: Sheet1
chemokines upregulated in TERTmut cases	chemokines upregulated in TERTwt cases
ISG20	CCK
PDCD1	CCKBR
CCL13	CCL28
CCL15	CCL3L3
CCL2	CCR9
CCL20	CD160
CCL23	CD200
CCL24	CD99L2
CCL25	CDC123
CCL26	CDC26
CCL27	CDC37L1
CCL5	CDC40
CCL7	CDC42BPA
CCL8	CDC42BPB
CCR1	CDH12
CCR10	CDH13
CCR2	CDH18
CCR3	CDH22
CCR4	CDH23
CCR5	CDH3
CCR7	CDH7
CCR8	CDH8
CCRL2	CDH9
CD101	CDHR1
CD109	CDIPT
CD14	CDK17
CD151	CDK5R1
CD163	CDKL1
CD164	CDKL2
CD180	CDKL5
CD1A	CDKN2D
CD1C	CDR1
CD1D	CDRT4
CD1E	CDS1
CD2	HLF
CD207	IL12RB2
CD209	IL1RAPL1
CD248	IL1RAPL2
CD276	IL1RL2
CD28	IL28B
CD300A
CD300C
CD300E
CD300LB
CD300LF
CD320
CD33
CD34
CD36
CD37
CD3D
CD3E
CD3EAP
CD4
CD40LG
CD44
CD48
CD52
CD53
CD58
CD5L
CD63
CD68
CD7
CD70
CD72
CD74
CD79A
CD80
CD84
CD86
CD9
CD93
CD96
CD97
CD99
CDC16
CDC20
CDC23
CDC25A
CDC25B
CDC25C
CDC34
CDC42BPG
CDC42EP5
CDC42SE1
CDC45
CDC6
CDC7
CDC73
CDCA2
CDCA3
CDCA4
CDCA5
CDCA7
CDCA7L
CDCA8
CDCP1
CDH15
CDH2
CDH6
CDHR4
CDK1
CDK13
CDK15
CDK2
CDK2AP1
CDK3
CDK4
CDK5RAP1
CDK5RAP3
CDK6
CDKAL1
CDKL3
CDKN2C
CDKN3
CDT1
CXCL10
CXCL11
CXCL13
CXCL16
CXCL3
CXCL9
CXCR2
CXCR2P1
CXCR3
CXCR4
CXCR5
CXCR6
CXCR7
HLA-A
HLA-B
HLA-C
HLA-DMA
HLA-DMB
HLA-DOA
HLA-DOB
HLA-DPA1
HLA-DPB1
HLA-DQA1
HLA-DQB1
HLA-DQB2
HLA-DRA
HLA-DRB1
HLA-DRB5
HLA-E
HLA-F
HLA-H
HLA-J
HLCS
HLX
IL10
IL10RA
IL10RB
IL11RA
IL12A
IL12RB1
IL13RA2
IL15
IL15RA
IL16
IL17B
IL17C
IL17RC
IL18
IL18BP
IL1F5
IL1F8
IL1F9
IL1R2
IL1RAP
IL2
IL20RB
IL21R
IL22RA1
IL22RA2
IL23A
IL24
IL27
IL28RA
IL2RA
IL2RB
IL2RG
IL32
IL4
IL4I1
IL4R
IL7
MMP9
